# Supplementary material for: Multiple transcription factors co-regulate the Mycobacterium tuberculosis adaptation response to vitamin C
Source: BMC Genomics. 2019 Nov 21;20:887. doi: 10.1186/s12864-019-6190-3 (PMC6868718; doi:10.1186/s12864-019-6190-3)
Supplement: Supplementary file 1 — Additional file 1: Table S1. Mycobacterium tuberculosis transcriptional regulatory network (Mtb-TRN). Table S2. Details of the enriched COG functions with the genes and their regulators. Table S3. Temporal network analysis scores obtained using Cytoscape’s NetworkAnalyzer function. Table S4. List of Shared DRG targets of Rv0348 with other enriched regulators at each time point. Table S5. Temporal gene expression data of 56 enriched regulators. [file 12864_2019_6190_MOESM1_ESM.xlsx]

## Sheet: Table S1
Table S1. Mycobacterium tuberculosis transcriptional regulatory network (Mtb-TRN)
Regulator	Target	Literature source
Rv0022c	Rv0029	16
Rv0022c	Rv0030	16
Rv0022c	Rv0070c	16
Rv0022c	Rv0309	16
Rv0022c	Rv2077A	16
Rv0022c	Rv2078	16
Rv0022c	Rv2079	operon based interaction [17]
Rv0022c	Rv2080	operon based interaction [17]
Rv0022c	Rv2082	operon based interaction [17]
Rv0022c	Rv2083	operon based interaction [17]
Rv0022c	Rv2409c	16
Rv0022c	Rv2631	16
Rv0022c	Rv2798c	16
Rv0022c	Rv2799	16
Rv0022c	Rv2800	operon based interaction [17]
Rv0022c	Rv2824c	16
Rv0022c	Rv2823c	operon based interaction [17]
Rv0022c	Rv3450c	16
Rv0022c	Rv3451	16
Rv0022c	Rv3468c	16
Rv0022c	Rv3492c	16
Rv0022c	Rv0095c	16
Rv0022c	Rv0122	16
Rv0022c	Rv0167	16
Rv0022c	Rv0168	operon based interaction [17]
Rv0022c	Rv0219	16
Rv0022c	Rv0350	16
Rv0022c	Rv0351	operon based interaction [17]
Rv0022c	Rv0352	operon based interaction [17]
Rv0022c	Rv0353	operon based interaction [17]
Rv0022c	Rv0378	16
Rv0022c	Rv0421c	16
Rv0022c	Rv0420c	operon based interaction [17]
Rv0022c	Rv0461	16
Rv0022c	Rv0462	operon based interaction [17]
Rv0022c	Rv0463	operon based interaction [17]
Rv0022c	Rv0578c	16
Rv0022c	Rv0579	16
Rv0022c	Rv0738	16
Rv0022c	Rv1286	16
Rv0022c	Rv1290c	16
Rv0022c	Rv1308	16
Rv0022c	Rv1329c	16
Rv0022c	Rv1512	16
Rv0022c	Rv1513	operon based interaction [17]
Rv0022c	Rv1640c	16
Rv0022c	Rv1646	16
Rv0022c	Rv1647	operon based interaction [17]
Rv0022c	Rv1648	operon based interaction [17]
Rv0022c	Rv1649	operon based interaction [17]
Rv0022c	Rv1650	operon based interaction [17]
Rv0022c	Rv1795	16
Rv0022c	Rv1796	operon based interaction [17]
Rv0022c	Rv1904	16
Rv0022c	Rv2026c	16
Rv0022c	Rv2109c	16
Rv0022c	Rv2174	16
Rv0022c	Rv2240c	16
Rv0022c	Rv2239c	operon based interaction [17]
Rv0022c	Rv2238c	operon based interaction [17]
Rv0022c	Rv2658c	16
Rv0022c	Rv2657c	operon based interaction [17]
Rv0022c	Rv2934	16
Rv0022c	Rv2935	16
Rv0022c	Rv2943	16
Rv0022c	Rv3060c	16
Rv0022c	Rv3104c	16
Rv0022c	Rv3103c	operon based interaction [17]
Rv0022c	Rv3105c	16
Rv0022c	Rv3140	16
Rv0022c	Rv3160c	16
Rv0022c	Rv3216	16
Rv0022c	Rv3361c	16
Rv0022c	Rv3511	16
Rv0022c	Rv3577	16
Rv0022c	Rv3632	16
Rv0022c	Rv1469	16
Rv0022c	Rv1470	operon based interaction [17]
Rv0022c	Rv1471	operon based interaction [17]
Rv0023	Rv0002	16
Rv0023	Rv0003	operon based interaction [17]
Rv0023	Rv0004	operon based interaction [17]
Rv0023	Rv0005	operon based interaction [17]
Rv0023	Rv0006	16
Rv0023	Rv0007	operon based interaction [17]
Rv0023	Rv0057	16
Rv0023	Rv0058	16
Rv0023	Rv0244c	16
Rv0023	Rv0245	16
Rv0023	Rv0268c	16
Rv0023	Rv0363c	16
Rv0023	Rv0691c	16
Rv0023	Rv0690c	operon based interaction [17]
Rv0023	Rv1052	16
Rv0023	Rv1056	16
Rv0023	Rv1130	16
Rv0023	Rv1131	operon based interaction [17]
Rv0023	Rv1132	operon based interaction [17]
Rv0023	Rv1169c	16
Rv0023	Rv1168c	operon based interaction [17]
Rv0023	Rv1167c	operon based interaction [17]
Rv0023	Rv1221	16
Rv0023	Rv1222	operon based interaction [17]
Rv0023	Rv1223	operon based interaction [17]
Rv0023	Rv1224	operon based interaction [17]
Rv0023	Rv1805c	16
Rv0023	Rv1875	16
Rv0023	Rv1876	operon based interaction [17]
Rv0023	Rv1877	operon based interaction [17]
Rv0023	Rv1954c	16
Rv0023	Rv1963c	16
Rv0023	Rv1986	16
Rv0023	Rv1994c	16
Rv0023	Rv1993c	operon based interaction [17]
Rv0023	Rv1992c	operon based interaction [17]
Rv0023	Rv1991c	operon based interaction [17]
Rv0023	Rv1995	16
Rv0023	Rv2034	16
Rv0023	Rv2035	operon based interaction [17]
Rv0023	Rv2036	operon based interaction [17]
Rv0023	Rv2107	16
Rv0023	Rv2254c	16
Rv0023	Rv2640c	16
Rv0023	Rv2991	16
Rv0023	Rv3252c	16
Rv0023	Rv3251c	operon based interaction [17]
Rv0023	Rv3250c	operon based interaction [17]
Rv0023	Rv3249c	operon based interaction [17]
Rv0023	Rv3248c	operon based interaction [17]
Rv0023	Rv3269	16
Rv0023	Rv3270	operon based interaction [17]
Rv0023	Rv3272	operon based interaction [17]
Rv0023	Rv3290c	16
Rv0023	Rv3289c	operon based interaction [17]
Rv0023	Rv3288c	operon based interaction [17]
Rv0023	Rv3287c	operon based interaction [17]
Rv0023	Rv3286c	operon based interaction [17]
Rv0023	Rv3440c	16
Rv0023	Rv3526	16
Rv0023	Rv3527	operon based interaction [17]
Rv0023	Rv3743c	16
Rv0023	Rv3744	16
Rv0023	Rv0456B	16
Rv0023	Rv0097	16
Rv0023	Rv0098	operon based interaction [17]
Rv0023	Rv0099	operon based interaction [17]
Rv0023	Rv0100	operon based interaction [17]
Rv0023	Rv0101	operon based interaction [17]
Rv0023	Rv0145	16
Rv0023	Rv0146	operon based interaction [17]
Rv0023	Rv0147	16
Rv0023	Rv0148	operon based interaction [17]
Rv0023	Rv0149	operon based interaction [17]
Rv0023	Rv0229c	16
Rv0023	Rv0258c	16
Rv0023	Rv0323c	16
Rv0023	Rv0324	16
Rv0023	Rv0328	16
Rv0023	Rv0364	16
Rv0023	Rv0413	16
Rv0023	Rv0426c	16
Rv0023	Rv0469	16
Rv0023	Rv0475	16
Rv0023	Rv0476	operon based interaction [17]
Rv0023	Rv0477	operon based interaction [17]
Rv0023	Rv0478	operon based interaction [17]
Rv0023	Rv0685	16
Rv0023	Rv0692	16
Rv0023	Rv0723	16
Rv0023	Rv0724	16
Rv0023	Rv0791c	16
Rv0023	Rv0790c	operon based interaction [17]
Rv0023	Rv0916c	16
Rv0023	Rv1019	16
Rv0023	Rv1020	operon based interaction [17]
Rv0023	Rv1021	operon based interaction [17]
Rv0023	Rv1022	operon based interaction [17]
Rv0023	Rv1033c	16
Rv0023	Rv1032c	operon based interaction [17]
Rv0023	Rv1044	16
Rv0023	Rv1045	operon based interaction [17]
Rv0023	Rv1075c	16
Rv0023	Rv1087A	16
Rv0023	Rv1089A	16
Rv0023	Rv1091	16
Rv0023	Rv1115	16
Rv0023	Rv1116	16
Rv0023	Rv1129c	16
Rv0023	Rv1128c	operon based interaction [17]
Rv0023	Rv1158c	16
Rv0023	Rv1157c	operon based interaction [17]
Rv0023	Rv1170	16
Rv0023	Rv1171	operon based interaction [17]
Rv0023	Rv1204c	16
Rv0023	Rv1205	16
Rv0023	Rv1206	operon based interaction [17]
Rv0023	Rv1207	operon based interaction [17]
Rv0023	Rv1208	operon based interaction [17]
Rv0023	Rv1209	operon based interaction [17]
Rv0023	Rv1210	operon based interaction [17]
Rv0023	Rv1325c	16
Rv0023	Rv1392	16
Rv0023	Rv1435c	16
Rv0023	Rv1645c	16
Rv0023	Rv1702c	16
Rv0023	Rv1706c	16
Rv0023	Rv1742	16
Rv0023	Rv1795	16
Rv0023	Rv1796	operon based interaction [17]
Rv0023	Rv1827	16
Rv0023	Rv1828	operon based interaction [17]
Rv0023	Rv1829	operon based interaction [17]
Rv0023	Rv1846c	16
Rv0023	Rv1845c	operon based interaction [17]
Rv0023	Rv1844c	operon based interaction [17]
Rv0023	Rv1843c	operon based interaction [17]
Rv0023	Rv1842c	operon based interaction [17]
Rv0023	Rv1841c	operon based interaction [17]
Rv0023	Rv1847	16
Rv0023	Rv1872c	16
Rv0023	Rv1871c	operon based interaction [17]
Rv0023	Rv1870c	operon based interaction [17]
Rv0023	Rv1869c	operon based interaction [17]
Rv0023	Rv1873	16
Rv0023	Rv1886c	16
Rv0023	Rv1885c	operon based interaction [17]
Rv0023	Rv1884c	operon based interaction [17]
Rv0023	Rv1883c	operon based interaction [17]
Rv0023	Rv1882c	operon based interaction [17]
Rv0023	Rv1881c	operon based interaction [17]
Rv0023	Rv1901	16
Rv0023	Rv1936	16
Rv0023	Rv1938	16
Rv0023	Rv1953	16
Rv0023	Rv1955	operon based interaction [17]
Rv0023	Rv1956	operon based interaction [17]
Rv0023	Rv1957	operon based interaction [17]
Rv0023	Rv1981c	16
Rv0023	Rv2016	16
Rv0023	Rv2023A	16
Rv0023	Rv2081c	16
Rv0023	Rv2108	16
Rv0023	Rv2110c	16
Rv0023	Rv2109c	operon based interaction [17]
Rv0023	Rv2162c	16
Rv0023	Rv2243	16
Rv0023	Rv2244	operon based interaction [17]
Rv0023	Rv2245	operon based interaction [17]
Rv0023	Rv2246	operon based interaction [17]
Rv0023	Rv2247	operon based interaction [17]
Rv0023	Rv2248	operon based interaction [17]
Rv0023	Rv2293c	16
Rv0023	Rv2294	16
Rv0023	Rv2412	16
Rv0023	Rv2460c	16
Rv0023	Rv2462c	16
Rv0023	Rv2461c	operon based interaction [17]
Rv0023	Rv2633c	16
Rv0023	Rv2632c	operon based interaction [17]
Rv0023	Rv2641	16
Rv0023	Rv2642	operon based interaction [17]
Rv0023	Rv2643	operon based interaction [17]
Rv0023	Rv2700	16
Rv0023	Rv2780	16
Rv0023	Rv2881c	16
Rv0023	Rv2880c	operon based interaction [17]
Rv0023	Rv2879c	operon based interaction [17]
Rv0023	Rv2878c	operon based interaction [17]
Rv0023	Rv3017c	16
Rv0023	Rv3065	16
Rv0023	Rv3089	16
Rv0023	Rv3096	16
Rv0023	Rv3124	16
Rv0023	Rv3142c	16
Rv0023	Rv3143	16
Rv0023	Rv3176c	16
Rv0023	Rv3177	16
Rv0023	Rv3179	16
Rv0023	Rv3219	16
Rv0023	Rv3230c	16
Rv0023	Rv3229c	operon based interaction [17]
Rv0023	Rv3236c	16
Rv0023	Rv3238c	16
Rv0023	Rv3237c	operon based interaction [17]
Rv0023	Rv3277	16
Rv0023	Rv3323c	16
Rv0023	Rv3350c	16
Rv0023	Rv3508	16
Rv0023	Rv3525c	16
Rv0023	Rv3532	16
Rv0023	Rv3573c	16
Rv0023	Rv3574	16
Rv0023	Rv3597c	16
Rv0023	Rv3596c	operon based interaction [17]
Rv0023	Rv3595c	operon based interaction [17]
Rv0023	Rv3645	16
Rv0023	Rv3738c	16
Rv0023	Rv3770c	16
Rv0023	Rv3862c	16
Rv0023	Rv3890c	16
Rv0023	Rv3889c	operon based interaction [17]
Rv0023	Rv3888c	operon based interaction [17]
Rv0023	Rv0115	16
Rv0023	Rv0167	16
Rv0023	Rv0168	operon based interaction [17]
Rv0023	Rv0173	16
Rv0023	Rv0174	16
Rv0023	Rv0354c	16
Rv0023	Rv0379	16
Rv0023	Rv0404	16
Rv0023	Rv0405	operon based interaction [17]
Rv0023	Rv0412c	16
Rv0023	Rv0411c	operon based interaction [17]
Rv0023	Rv0410c	operon based interaction [17]
Rv0023	Rv0424c	16
Rv0023	Rv0456A	16
Rv0023	Rv0657c	16
Rv0023	Rv0668	16
Rv0023	Rv0961	16
Rv0023	Rv1159	16
Rv0023	Rv1184c	16
Rv0023	Rv1230c	16
Rv0023	Rv1326c	16
Rv0023	Rv1339	16
Rv0023	Rv1340	operon based interaction [17]
Rv0023	Rv1497	16
Rv0023	Rv1503c	16
Rv0023	Rv1498c	operon based interaction [17]
Rv0023	Rv1534	16
Rv0023	Rv1638A	16
Rv0023	Rv1639c	operon based interaction [17]
Rv0023	Rv1918c	16
Rv0023	Rv2000	16
Rv0023	Rv2001	operon based interaction [17]
Rv0023	Rv2002	operon based interaction [17]
Rv0023	Rv2323c	16
Rv0023	Rv2322c	operon based interaction [17]
Rv0023	Rv2321c	operon based interaction [17]
Rv0023	Rv2320c	operon based interaction [17]
Rv0023	Rv2319c	operon based interaction [17]
Rv0023	Rv2452c	16
Rv0023	Rv2463	16
Rv0023	Rv2474c	16
Rv0023	Rv2500c	16
Rv0023	Rv2499c	operon based interaction [17]
Rv0023	Rv2498c	operon based interaction [17]
Rv0023	Rv2497c	operon based interaction [17]
Rv0023	Rv2496c	operon based interaction [17]
Rv0023	Rv2495c	operon based interaction [17]
Rv0023	Rv2722	16
Rv0023	Rv2723	16
Rv0023	Rv2779c	16
Rv0023	Rv2778c	operon based interaction [17]
Rv0023	Rv2777c	operon based interaction [17]
Rv0023	Rv2776c	operon based interaction [17]
Rv0023	Rv2905	16
Rv0023	Rv2936	16
Rv0023	Rv2948c	16
Rv0023	Rv2947c	operon based interaction [17]
Rv0023	Rv2946c	operon based interaction [17]
Rv0023	Rv2967c	16
Rv0023	Rv2990c	16
Rv0023	Rv3150	16
Rv0023	Rv3151	16
Rv0023	Rv3216	16
Rv0023	Rv3499c	16
Rv0023	Rv3498c	operon based interaction [17]
Rv0023	Rv3497c	operon based interaction [17]
Rv0023	Rv3500c	16
Rv0023	Rv3631	16
Rv0023	Rv3632	operon based interaction [17]
Rv0023	Rv3868	16
Rv0023	Rv3869	operon based interaction [17]
Rv0023	Rv3876	16
Rv0023	Rv3877	operon based interaction [17]
Rv0023	Rv3878	operon based interaction [17]
Rv0042c	Rv0112	16
Rv0042c	Rv0113	operon based interaction [17]
Rv0042c	Rv0114	operon based interaction [17]
Rv0042c	Rv0115	operon based interaction [17]
Rv0042c	Rv0830	16
Rv0042c	Rv3477	16
Rv0042c	Rv3738c	16
Rv0043c	Rv3759c	16
Rv0043c	Rv3758c	operon based interaction [17]
Rv0043c	Rv3757c	operon based interaction [17]
Rv0043c	Rv3756c	operon based interaction [17]
Rv0043c	Rv3755c	operon based interaction [17]
Rv0043c	Rv3760	16
Rv0047c	Rv0047c	16
Rv0047c	Rv0046c	16
Rv0047c	Rv0045c	operon based interaction [17]
Rv0047c	Rv0101	16
Rv0047c	Rv1964	16
Rv0047c	Rv0456B	16
Rv0047c	Rv1982A	16
Rv0047c	Rv0003	16
Rv0047c	Rv0004	operon based interaction [17]
Rv0047c	Rv0005	operon based interaction [17]
Rv0047c	Rv0006	16
Rv0047c	Rv0007	operon based interaction [17]
Rv0047c	Rv0057	16
Rv0047c	Rv0058	operon based interaction [17]
Rv0047c	Rv0059	16
Rv0047c	Rv0060	16
Rv0047c	Rv0075	16
Rv0047c	Rv0082	16
Rv0047c	Rv0097	16
Rv0047c	Rv0098	operon based interaction [17]
Rv0047c	Rv0099	operon based interaction [17]
Rv0047c	Rv0100	operon based interaction [17]
Rv0047c	Rv0143c	16
Rv0047c	Rv0147	16
Rv0047c	Rv0148	16
Rv0047c	Rv0149	operon based interaction [17]
Rv0047c	Rv0151c	16
Rv0047c	Rv0152c	16
Rv0047c	Rv0161	16
Rv0047c	Rv0169	16
Rv0047c	Rv0170	16
Rv0047c	Rv0171	operon based interaction [17]
Rv0047c	Rv0176	16
Rv0047c	Rv0177	16
Rv0047c	Rv0178	operon based interaction [17]
Rv0047c	Rv0198c	16
Rv0047c	Rv0204c	16
Rv0047c	Rv0205	16
Rv0047c	Rv0229c	16
Rv0047c	Rv0239	16
Rv0047c	Rv0240	16
Rv0047c	Rv0244c	16
Rv0047c	Rv0245	16
Rv0047c	Rv0248c	16
Rv0047c	Rv0247c	operon based interaction [17]
Rv0047c	Rv0264c	16
Rv0047c	Rv0263c	operon based interaction [17]
Rv0047c	Rv0262c	operon based interaction [17]
Rv0047c	Rv0268c	16
Rv0047c	Rv0282	16
Rv0047c	Rv0283	operon based interaction [17]
Rv0047c	Rv0284	operon based interaction [17]
Rv0047c	Rv0285	operon based interaction [17]
Rv0047c	Rv0286	operon based interaction [17]
Rv0047c	Rv0300	16
Rv0047c	Rv0301	operon based interaction [17]
Rv0047c	Rv0302	operon based interaction [17]
Rv0047c	Rv0306	16
Rv0047c	Rv0327c	16
Rv0047c	Rv0344c	16
Rv0047c	Rv0345	16
Rv0047c	Rv0456A	16
Rv0047c	Rv0457c	16
Rv0047c	Rv0461	16
Rv0047c	Rv0462	operon based interaction [17]
Rv0047c	Rv0463	operon based interaction [17]
Rv0047c	Rv0464c	16
Rv0047c	Rv0470A	16
Rv0047c	Rv0470c	16
Rv0047c	Rv0475	16
Rv0047c	Rv0476	operon based interaction [17]
Rv0047c	Rv0477	operon based interaction [17]
Rv0047c	Rv0478	operon based interaction [17]
Rv0047c	Rv0492c	16
Rv0047c	Rv0499	16
Rv0047c	Rv0503c	16
Rv0047c	Rv0505c	16
Rv0047c	Rv0504c	operon based interaction [17]
Rv0047c	Rv0506	16
Rv0047c	Rv0507	operon based interaction [17]
Rv0047c	Rv0508	operon based interaction [17]
Rv0047c	Rv0509	operon based interaction [17]
Rv0047c	Rv0510	operon based interaction [17]
Rv0047c	Rv0511	operon based interaction [17]
Rv0047c	Rv0523c	16
Rv0047c	Rv0524	16
Rv0047c	Rv0525	operon based interaction [17]
Rv0047c	Rv0526	operon based interaction [17]
Rv0047c	Rv0572c	16
Rv0047c	Rv0571c	operon based interaction [17]
Rv0047c	Rv0610c	16
Rv0047c	Rv0611c	16
Rv0047c	Rv0645c	16
Rv0047c	Rv0644c	operon based interaction [17]
Rv0047c	Rv0643c	operon based interaction [17]
Rv0047c	Rv0642c	operon based interaction [17]
Rv0047c	Rv0657c	16
Rv0047c	Rv0682	16
Rv0047c	Rv0683	operon based interaction [17]
Rv0047c	Rv0684	operon based interaction [17]
Rv0047c	Rv0685	16
Rv0047c	Rv0686	16
Rv0047c	Rv0770	16
Rv0047c	Rv0781	16
Rv0047c	Rv0782	operon based interaction [17]
Rv0047c	Rv0801	16
Rv0047c	Rv0824c	16
Rv0047c	Rv0823c	operon based interaction [17]
Rv0047c	Rv0822c	operon based interaction [17]
Rv0047c	Rv0821c	operon based interaction [17]
Rv0047c	Rv0834c	16
Rv0047c	Rv0835	16
Rv0047c	Rv0947c	16
Rv0047c	Rv0961	16
Rv0047c	Rv0986	16
Rv0047c	Rv0987	operon based interaction [17]
Rv0047c	Rv0988	operon based interaction [17]
Rv0047c	Rv1044	16
Rv0047c	Rv1045	operon based interaction [17]
Rv0047c	Rv1077	16
Rv0047c	Rv1078	operon based interaction [17]
Rv0047c	Rv1079	operon based interaction [17]
Rv0047c	Rv1081c	16
Rv0047c	Rv1080c	operon based interaction [17]
Rv0047c	Rv1082	16
Rv0047c	Rv1083	operon based interaction [17]
Rv0047c	Rv1084	operon based interaction [17]
Rv0047c	Rv1106c	16
Rv0047c	Rv1113	16
Rv0047c	Rv1114	operon based interaction [17]
Rv0047c	Rv1162	16
Rv0047c	Rv1163	16
Rv0047c	Rv1164	16
Rv0047c	Rv1165	16
Rv0047c	Rv1176c	16
Rv0047c	Rv1175c	operon based interaction [17]
Rv0047c	Rv1174c	operon based interaction [17]
Rv0047c	Rv1180	16
Rv0047c	Rv1184c	16
Rv0047c	Rv1204c	16
Rv0047c	Rv1205	16
Rv0047c	Rv1206	operon based interaction [17]
Rv0047c	Rv1207	operon based interaction [17]
Rv0047c	Rv1208	operon based interaction [17]
Rv0047c	Rv1209	operon based interaction [17]
Rv0047c	Rv1210	operon based interaction [17]
Rv0047c	Rv1222	16
Rv0047c	Rv1223	operon based interaction [17]
Rv0047c	Rv1224	operon based interaction [17]
Rv0047c	Rv1243c	16
Rv0047c	Rv1244	16
Rv0047c	Rv1248c	16
Rv0047c	Rv1277	16
Rv0047c	Rv1278	operon based interaction [17]
Rv0047c	Rv1279	operon based interaction [17]
Rv0047c	Rv1314c	16
Rv0047c	Rv1315	16
Rv0047c	Rv1336	16
Rv0047c	Rv1339	16
Rv0047c	Rv1340	operon based interaction [17]
Rv0047c	Rv1391	16
Rv0047c	Rv1392	operon based interaction [17]
Rv0047c	Rv1441c	16
Rv0047c	Rv1442	16
Rv0047c	Rv1475c	16
Rv0047c	Rv1474c	operon based interaction [17]
Rv0047c	Rv1478	16
Rv0047c	Rv1479	operon based interaction [17]
Rv0047c	Rv1480	operon based interaction [17]
Rv0047c	Rv1481	operon based interaction [17]
Rv0047c	Rv1496	16
Rv0047c	Rv1497	operon based interaction [17]
Rv0047c	Rv1507c	16
Rv0047c	Rv1509	16
Rv0047c	Rv1520	16
Rv0047c	Rv1521	16
Rv0047c	Rv1532c	16
Rv0047c	Rv1533	16
Rv0047c	Rv1534	operon based interaction [17]
Rv0047c	Rv1560	16
Rv0047c	Rv1561	16
Rv0047c	Rv1636	16
Rv0047c	Rv1666c	16
Rv0047c	Rv1704c	16
Rv0047c	Rv1703c	operon based interaction [17]
Rv0047c	Rv1729c	16
Rv0047c	Rv1728c	operon based interaction [17]
Rv0047c	Rv1795	16
Rv0047c	Rv1796	operon based interaction [17]
Rv0047c	Rv1799	16
Rv0047c	Rv1810	16
Rv0047c	Rv1811	16
Rv0047c	Rv1817	16
Rv0047c	Rv1830	16
Rv0047c	Rv1831	operon based interaction [17]
Rv0047c	Rv1832	operon based interaction [17]
Rv0047c	Rv1833c	16
Rv0047c	Rv1834	16
Rv0047c	Rv1835c	16
Rv0047c	Rv1836c	16
Rv0047c	Rv1838c	16
Rv0047c	Rv1842c	16
Rv0047c	Rv1841c	operon based interaction [17]
Rv0047c	Rv1861	16
Rv0047c	Rv1862	operon based interaction [17]
Rv0047c	Rv1878	16
Rv0047c	Rv1883c	16
Rv0047c	Rv1882c	operon based interaction [17]
Rv0047c	Rv1881c	operon based interaction [17]
Rv0047c	Rv1880c	operon based interaction [17]
Rv0047c	Rv1884c	16
Rv0047c	Rv1952	16
Rv0047c	Rv1953	operon based interaction [17]
Rv0047c	Rv1955	operon based interaction [17]
Rv0047c	Rv1956	operon based interaction [17]
Rv0047c	Rv1957	operon based interaction [17]
Rv0047c	Rv1963c	16
Rv0047c	Rv1983	16
Rv0047c	Rv1985c	16
Rv0047c	Rv1989c	16
Rv0047c	Rv2016	16
Rv0047c	Rv2077c	16
Rv0047c	Rv2098c	16
Rv0047c	Rv2099c	16
Rv0047c	Rv2100	16
Rv0047c	Rv2108	16
Rv0047c	Rv2136c	16
Rv0047c	Rv2137c	16
Rv0047c	Rv2138	16
Rv0047c	Rv2139	operon based interaction [17]
Rv0047c	Rv2163c	16
Rv0047c	Rv2196	16
Rv0047c	Rv2199c	16
Rv0047c	Rv2198c	operon based interaction [17]
Rv0047c	Rv2197c	operon based interaction [17]
Rv0047c	Rv2242	16
Rv0047c	Rv2243	16
Rv0047c	Rv2244	operon based interaction [17]
Rv0047c	Rv2245	operon based interaction [17]
Rv0047c	Rv2246	operon based interaction [17]
Rv0047c	Rv2247	operon based interaction [17]
Rv0047c	Rv2248	operon based interaction [17]
Rv0047c	Rv2256c	16
Rv0047c	Rv2307A	16
Rv0047c	Rv2307B	operon based interaction [17]
Rv0047c	Rv2307D	operon based interaction [17]
Rv0047c	Rv2323c	16
Rv0047c	Rv2322c	operon based interaction [17]
Rv0047c	Rv2321c	operon based interaction [17]
Rv0047c	Rv2320c	operon based interaction [17]
Rv0047c	Rv2319c	operon based interaction [17]
Rv0047c	Rv2336	16
Rv0047c	Rv2347c	16
Rv0047c	Rv2346c	operon based interaction [17]
Rv0047c	Rv2409c	16
Rv0047c	Rv2416c	16
Rv0047c	Rv2428	16
Rv0047c	Rv2429	operon based interaction [17]
Rv0047c	Rv2452c	16
Rv0047c	Rv2456c	16
Rv0047c	Rv2472	16
Rv0047c	Rv2473	16
Rv0047c	Rv2491	16
Rv0047c	Rv2525c	16
Rv0047c	Rv2549c	16
Rv0047c	Rv2550c	16
Rv0047c	Rv2562	16
Rv0047c	Rv2563	16
Rv0047c	Rv2564	operon based interaction [17]
Rv0047c	Rv2584c	16
Rv0047c	Rv2583c	operon based interaction [17]
Rv0047c	Rv2598	16
Rv0047c	Rv2675c	16
Rv0047c	Rv2684	16
Rv0047c	Rv2685	operon based interaction [17]
Rv0047c	Rv2692	16
Rv0047c	Rv2712c	16
Rv0047c	Rv2713	16
Rv0047c	Rv2714	operon based interaction [17]
Rv0047c	Rv2715	operon based interaction [17]
Rv0047c	Rv2716	operon based interaction [17]
Rv0047c	Rv2722	16
Rv0047c	Rv2723	16
Rv0047c	Rv2729c	16
Rv0047c	Rv2728c	operon based interaction [17]
Rv0047c	Rv2727c	operon based interaction [17]
Rv0047c	Rv2726c	operon based interaction [17]
Rv0047c	Rv2725c	operon based interaction [17]
Rv0047c	Rv2724c	operon based interaction [17]
Rv0047c	Rv2730	16
Rv0047c	Rv2731	operon based interaction [17]
Rv0047c	Rv2742c	16
Rv0047c	Rv2746c	16
Rv0047c	Rv2745c	operon based interaction [17]
Rv0047c	Rv2744c	operon based interaction [17]
Rv0047c	Rv2743c	operon based interaction [17]
Rv0047c	Rv2747	16
Rv0047c	Rv2758c	16
Rv0047c	Rv2757c	operon based interaction [17]
Rv0047c	Rv2756c	operon based interaction [17]
Rv0047c	Rv2755c	operon based interaction [17]
Rv0047c	Rv2777c	16
Rv0047c	Rv2776c	operon based interaction [17]
Rv0047c	Rv2786c	16
Rv0047c	Rv2787	16
Rv0047c	Rv2809	16
Rv0047c	Rv2889c	16
Rv0047c	Rv2888c	operon based interaction [17]
Rv0047c	Rv2890c	16
Rv0047c	Rv2952	16
Rv0047c	Rv2953	operon based interaction [17]
Rv0047c	Rv2958c	16
Rv0047c	Rv2962c	16
Rv0047c	Rv2963	16
Rv0047c	Rv2964	operon based interaction [17]
Rv0047c	Rv2971	16
Rv0047c	Rv2999	16
Rv0047c	Rv3007c	16
Rv0047c	Rv3012c	16
Rv0047c	Rv3011c	operon based interaction [17]
Rv0047c	Rv3013	16
Rv0047c	Rv3028c	16
Rv0047c	Rv3053c	16
Rv0047c	Rv3057c	16
Rv0047c	Rv3064c	16
Rv0047c	Rv3110	16
Rv0047c	Rv3124	16
Rv0047c	Rv3136	16
Rv0047c	Rv3137	operon based interaction [17]
Rv0047c	Rv3142c	16
Rv0047c	Rv3143	16
Rv0047c	Rv3180c	16
Rv0047c	Rv3181c	16
Rv0047c	Rv3198A	16
Rv0047c	Rv3206c	16
Rv0047c	Rv3205c	operon based interaction [17]
Rv0047c	Rv3221c	16
Rv0047c	Rv3220c	operon based interaction [17]
Rv0047c	Rv3232c	16
Rv0047c	Rv3231c	operon based interaction [17]
Rv0047c	Rv3233c	16
Rv0047c	Rv3237c	16
Rv0047c	Rv3236c	operon based interaction [17]
Rv0047c	Rv3238c	16
Rv0047c	Rv3239c	16
Rv0047c	Rv3249c	16
Rv0047c	Rv3248c	operon based interaction [17]
Rv0047c	Rv3250c	16
Rv0047c	Rv3269	16
Rv0047c	Rv3270	operon based interaction [17]
Rv0047c	Rv3272	operon based interaction [17]
Rv0047c	Rv3273	16
Rv0047c	Rv3343c	16
Rv0047c	Rv3407	16
Rv0047c	Rv3408	16
Rv0047c	Rv3409c	16
Rv0047c	Rv3414c	16
Rv0047c	Rv3413c	operon based interaction [17]
Rv0047c	Rv3416	16
Rv0047c	Rv3422c	16
Rv0047c	Rv3421c	operon based interaction [17]
Rv0047c	Rv3420c	operon based interaction [17]
Rv0047c	Rv3419c	operon based interaction [17]
Rv0047c	Rv3425	16
Rv0047c	Rv3426	16
Rv0047c	Rv3429	16
Rv0047c	Rv3435c	16
Rv0047c	Rv3441c	16
Rv0047c	Rv3440c	operon based interaction [17]
Rv0047c	Rv3477	16
Rv0047c	Rv3478	16
Rv0047c	Rv3492c	16
Rv0047c	Rv3500c	16
Rv0047c	Rv3499c	operon based interaction [17]
Rv0047c	Rv3498c	operon based interaction [17]
Rv0047c	Rv3497c	operon based interaction [17]
Rv0047c	Rv3508	16
Rv0047c	Rv3510c	16
Rv0047c	Rv3525c	16
Rv0047c	Rv3526	16
Rv0047c	Rv3527	operon based interaction [17]
Rv0047c	Rv3528c	16
Rv0047c	Rv3534c	16
Rv0047c	Rv3588c	16
Rv0047c	Rv3587c	operon based interaction [17]
Rv0047c	Rv3594	16
Rv0047c	Rv3606c	16
Rv0047c	Rv3605c	operon based interaction [17]
Rv0047c	Rv3611	16
Rv0047c	Rv3624c	16
Rv0047c	Rv3656c	16
Rv0047c	Rv3655c	16
Rv0047c	Rv3660c	16
Rv0047c	Rv3668c	16
Rv0047c	Rv3706c	16
Rv0047c	Rv3738c	16
Rv0047c	Rv3740c	16
Rv0047c	Rv3746c	16
Rv0047c	Rv3747	16
Rv0047c	Rv3762c	16
Rv0047c	Rv3761c	operon based interaction [17]
Rv0047c	Rv3766	16
Rv0047c	Rv3770c	16
Rv0047c	Rv3782	16
Rv0047c	Rv3783	operon based interaction [17]
Rv0047c	Rv3810	16
Rv0047c	Rv3811	16
Rv0047c	Rv3824c	16
Rv0047c	Rv3823c	operon based interaction [17]
Rv0047c	Rv3828c	16
Rv0047c	Rv3827c	operon based interaction [17]
Rv0047c	Rv3832c	16
Rv0047c	Rv3833	16
Rv0047c	Rv3873	16
Rv0047c	Rv3881c	16
Rv0047c	Rv3880c	operon based interaction [17]
Rv0047c	Rv3879c	operon based interaction [17]
Rv0047c	Rv3908	16
Rv0047c	Rv3909	operon based interaction [17]
Rv0047c	Rv3910	operon based interaction [17]
Rv0047c	Rv3911	16
Rv0047c	Rv3916c	16
Rv0047c	Rv3922c	16
Rv0047c	Rv3921c	operon based interaction [17]
Rv0047c	Rv0722	16
Rv0047c	Rv0723	operon based interaction [17]
Rv0054	Rv1870c	16
Rv0054	Rv1869c	operon based interaction [17]
Rv0054	Rv3462c	16
Rv0054	Rv3461c	operon based interaction [17]
Rv0054	Rv3460c	operon based interaction [17]
Rv0054	Rv3459c	operon based interaction [17]
Rv0054	Rv3458c	operon based interaction [17]
Rv0054	Rv3463	16
Rv0054	Rv3464	operon based interaction [17]
Rv0054	Rv3465	operon based interaction [17]
Rv0054	Rv3466	operon based interaction [17]
Rv0054	Rv3582c	16
Rv0054	Rv3581c	operon based interaction [17]
Rv0054	Rv3580c	operon based interaction [17]
Rv0054	Rv3579c	operon based interaction [17]
Rv0067c	Rv0067c	16
Rv0067c	Rv2107	16
Rv0067c	Rv0068	16
Rv0078	Rv0078	16
Rv0078	Rv0077c	16
Rv0081	Rv0032	16
Rv0081	Rv0033	16
Rv0081	Rv0034	operon based interaction [17]
Rv0081	Rv0035	operon based interaction [17]
Rv0081	Rv0076c	16
Rv0081	Rv0113	16
Rv0081	Rv0114	operon based interaction [17]
Rv0081	Rv0115	16
Rv0081	Rv0188	16
Rv0081	Rv0196	16
Rv0081	Rv0197	operon based interaction [17]
Rv0081	Rv0208c	16
Rv0081	Rv0207c	operon based interaction [17]
Rv0081	Rv0206c	operon based interaction [17]
Rv0081	Rv0293c	16
Rv0081	Rv0331	16
Rv0081	Rv0341	16
Rv0081	Rv0342	operon based interaction [17]
Rv0081	Rv0343	operon based interaction [17]
Rv0081	Rv0467	16
Rv0081	Rv0474	16
Rv0081	Rv0475	16
Rv0081	Rv0476	16
Rv0081	Rv0477	operon based interaction [17]
Rv0081	Rv0478	operon based interaction [17]
Rv0081	Rv0493c	16
Rv0081	Rv0503c	16
Rv0081	Rv0576	16
Rv0081	Rv0577	operon based interaction [17]
Rv0081	Rv0579	16
Rv0081	Rv0608	16
Rv0081	Rv0609	operon based interaction [17]
Rv0081	Rv0609A	operon based interaction [17]
Rv0081	Rv0654	16
Rv0081	Rv0695	16
Rv0081	Rv0730	16
Rv0081	Rv0732	operon based interaction [17]
Rv0081	Rv0733	operon based interaction [17]
Rv0081	Rv0734	operon based interaction [17]
Rv0081	Rv0744c	16
Rv0081	Rv0743c	operon based interaction [17]
Rv0081	Rv0837c	16
Rv0081	Rv0967	16
Rv0081	Rv0968	operon based interaction [17]
Rv0081	Rv0969	operon based interaction [17]
Rv0081	Rv0970	operon based interaction [17]
Rv0081	Rv1013	16
Rv0081	Rv1048c	16
Rv0081	Rv1113	16
Rv0081	Rv1114	operon based interaction [17]
Rv0081	Rv1129c	16
Rv0081	Rv1128c	operon based interaction [17]
Rv0081	Rv1190	16
Rv0081	Rv1192	16
Rv0081	Rv1193	operon based interaction [17]
Rv0081	Rv1221	16
Rv0081	Rv1222	operon based interaction [17]
Rv0081	Rv1223	operon based interaction [17]
Rv0081	Rv1224	operon based interaction [17]
Rv0081	Rv1256c	16
Rv0081	Rv1265	16
Rv0081	Rv1302	16
Rv0081	Rv1317c	16
Rv0081	Rv1316c	operon based interaction [17]
Rv0081	Rv1320c	16
Rv0081	Rv1343c	16
Rv0081	Rv1342c	operon based interaction [17]
Rv0081	Rv1406	16
Rv0081	Rv1407	operon based interaction [17]
Rv0081	Rv1408	operon based interaction [17]
Rv0081	Rv1409	operon based interaction [17]
Rv0081	Rv1425	16
Rv0081	Rv1463	16
Rv0081	Rv1464	operon based interaction [17]
Rv0081	Rv1465	operon based interaction [17]
Rv0081	Rv1533	16
Rv0081	Rv1534	operon based interaction [17]
Rv0081	Rv1674c	16
Rv0081	Rv1687c	16
Rv0081	Rv1686c	operon based interaction [17]
Rv0081	Rv1688	16
Rv0081	Rv1690	16
Rv0081	Rv1691	operon based interaction [17]
Rv0081	Rv1692	operon based interaction [17]
Rv0081	Rv1693	operon based interaction [17]
Rv0081	Rv1694	operon based interaction [17]
Rv0081	Rv1811	16
Rv0081	Rv1814	16
Rv0081	Rv1815	operon based interaction [17]
Rv0081	Rv1816	operon based interaction [17]
Rv0081	Rv1817	operon based interaction [17]
Rv0081	Rv1875	16
Rv0081	Rv1876	operon based interaction [17]
Rv0081	Rv1877	operon based interaction [17]
Rv0081	Rv1920	16
Rv0081	Rv1936	16
Rv0081	Rv1963c	16
Rv0081	Rv1964	16
Rv0081	Rv1975	16
Rv0081	Rv1985c	16
Rv0081	Rv1990c	16
Rv0081	Rv1989c	operon based interaction [17]
Rv0081	Rv1994c	16
Rv0081	Rv1993c	operon based interaction [17]
Rv0081	Rv1992c	operon based interaction [17]
Rv0081	Rv1991c	operon based interaction [17]
Rv0081	Rv2034	16
Rv0081	Rv2035	operon based interaction [17]
Rv0081	Rv2036	operon based interaction [17]
Rv0081	Rv2100	16
Rv0081	Rv2107	16
Rv0081	Rv2108	16
Rv0081	Rv2132	16
Rv0081	Rv2302	16
Rv0081	Rv2307A	16
Rv0081	Rv2307B	16
Rv0081	Rv2307D	16
Rv0081	Rv2307c	16
Rv0081	Rv2323c	16
Rv0081	Rv2322c	operon based interaction [17]
Rv0081	Rv2321c	operon based interaction [17]
Rv0081	Rv2320c	operon based interaction [17]
Rv0081	Rv2319c	operon based interaction [17]
Rv0081	Rv2358	16
Rv0081	Rv2359	operon based interaction [17]
Rv0081	Rv2452c	16
Rv0081	Rv2505c	16
Rv0081	Rv2516c	16
Rv0081	Rv2517c	16
Rv0081	Rv2526	16
Rv0081	Rv2527	operon based interaction [17]
Rv0081	Rv2549c	16
Rv0081	Rv2550c	16
Rv0081	Rv2590	16
Rv0081	Rv2633c	16
Rv0081	Rv2632c	operon based interaction [17]
Rv0081	Rv2712c	16
Rv0081	Rv2713	16
Rv0081	Rv2714	operon based interaction [17]
Rv0081	Rv2715	operon based interaction [17]
Rv0081	Rv2716	operon based interaction [17]
Rv0081	Rv2724c	16
Rv0081	Rv2827c	16
Rv0081	Rv2826c	operon based interaction [17]
Rv0081	Rv3017c	16
Rv0081	Rv3055	16
Rv0081	Rv3056	operon based interaction [17]
Rv0081	Rv3065	16
Rv0081	Rv3076	16
Rv0081	Rv3077	operon based interaction [17]
Rv0081	Rv3078	operon based interaction [17]
Rv0081	Rv3112	16
Rv0081	Rv3124	16
Rv0081	Rv3140	16
Rv0081	Rv3142c	16
Rv0081	Rv3180c	16
Rv0081	Rv3181c	16
Rv0081	Rv3250c	16
Rv0081	Rv3249c	16
Rv0081	Rv3248c	16
Rv0081	Rv3252c	16
Rv0081	Rv3251c	operon based interaction [17]
Rv0081	Rv3290c	16
Rv0081	Rv3289c	operon based interaction [17]
Rv0081	Rv3288c	operon based interaction [17]
Rv0081	Rv3287c	operon based interaction [17]
Rv0081	Rv3286c	operon based interaction [17]
Rv0081	Rv3371	16
Rv0081	Rv3372	operon based interaction [17]
Rv0081	Rv3502c	16
Rv0081	Rv3527	16
Rv0081	Rv3545c	16
Rv0081	Rv3544c	operon based interaction [17]
Rv0081	Rv3543c	operon based interaction [17]
Rv0081	Rv3542c	operon based interaction [17]
Rv0081	Rv3546	16
Rv0081	Rv3547	16
Rv0081	Rv3571	16
Rv0081	Rv3572	operon based interaction [17]
Rv0081	Rv3675	16
Rv0081	Rv3676	16
Rv0081	Rv3734c	16
Rv0081	Rv3733c	operon based interaction [17]
Rv0081	Rv3743c	16
Rv0081	Rv3830c	16
Rv0081	Rv3831	16
Rv0081	Rv3848	16
Rv0081	Rv3849	16
Rv0081	Rv3850	operon based interaction [17]
Rv0081	Rv3851	operon based interaction [17]
Rv0081	Rv3862c	16
Rv0081	Rv0456B	16
Rv0081	Rv3697A	16
Rv0081	Rv0043c	16
Rv0081	Rv0042c	operon based interaction [17]
Rv0081	Rv0045c	16
Rv0081	Rv0044c	operon based interaction [17]
Rv0081	Rv0047c	16
Rv0081	Rv0046c	operon based interaction [17]
Rv0081	Rv0057	16
Rv0081	Rv0058	16
Rv0081	Rv0075	16
Rv0081	Rv0097	16
Rv0081	Rv0098	operon based interaction [17]
Rv0081	Rv0099	16
Rv0081	Rv0100	operon based interaction [17]
Rv0081	Rv0101	operon based interaction [17]
Rv0081	Rv0145	16
Rv0081	Rv0146	operon based interaction [17]
Rv0081	Rv0147	operon based interaction [17]
Rv0081	Rv0148	operon based interaction [17]
Rv0081	Rv0149	operon based interaction [17]
Rv0081	Rv0165c	16
Rv0081	Rv0166	16
Rv0081	Rv0167	16
Rv0081	Rv0168	operon based interaction [17]
Rv0081	Rv0178	16
Rv0081	Rv0179c	16
Rv0081	Rv0214	16
Rv0081	Rv0218	16
Rv0081	Rv0219	16
Rv0081	Rv0229c	16
Rv0081	Rv0239	16
Rv0081	Rv0240	16
Rv0081	Rv0268c	16
Rv0081	Rv0287	16
Rv0081	Rv0294	16
Rv0081	Rv0305c	16
Rv0081	Rv0306	16
Rv0081	Rv0318c	16
Rv0081	Rv0348	16
Rv0081	Rv0349	16
Rv0081	Rv0350	16
Rv0081	Rv0351	16
Rv0081	Rv0352	16
Rv0081	Rv0353	operon based interaction [17]
Rv0081	Rv0354c	16
Rv0081	Rv0363c	16
Rv0081	Rv0388c	16
Rv0081	Rv0389	16
Rv0081	Rv0390	operon based interaction [17]
Rv0081	Rv0391	operon based interaction [17]
Rv0081	Rv0403c	16
Rv0081	Rv0404	16
Rv0081	Rv0405	16
Rv0081	Rv0412c	16
Rv0081	Rv0411c	operon based interaction [17]
Rv0081	Rv0410c	operon based interaction [17]
Rv0081	Rv0424c	16
Rv0081	Rv0426c	16
Rv0081	Rv0456A	16
Rv0081	Rv0479c	16
Rv0081	Rv0480c	16
Rv0081	Rv0494	16
Rv0081	Rv0500A	16
Rv0081	Rv0500B	operon based interaction [17]
Rv0081	Rv0501	operon based interaction [17]
Rv0081	Rv0502	operon based interaction [17]
Rv0081	Rv0505c	16
Rv0081	Rv0504c	operon based interaction [17]
Rv0081	Rv0520	16
Rv0081	Rv0545c	16
Rv0081	Rv0544c	operon based interaction [17]
Rv0081	Rv0568	16
Rv0081	Rv0569	operon based interaction [17]
Rv0081	Rv0653c	16
Rv0081	Rv0657c	16
Rv0081	Rv0668	16
Rv0081	Rv0672	16
Rv0081	Rv0673	operon based interaction [17]
Rv0081	Rv0674	operon based interaction [17]
Rv0081	Rv0676c	16
Rv0081	Rv0685	16
Rv0081	Rv0688	16
Rv0081	Rv0710	16
Rv0081	Rv0723	16
Rv0081	Rv0741	16
Rv0081	Rv0756c	16
Rv0081	Rv0757	16
Rv0081	Rv0758	operon based interaction [17]
Rv0081	Rv0790c	16
Rv0081	Rv0793	16
Rv0081	Rv0820	16
Rv0081	Rv0821c	16
Rv0081	Rv0830	16
Rv0081	Rv0910	16
Rv0081	Rv0911	operon based interaction [17]
Rv0081	Rv0912	operon based interaction [17]
Rv0081	Rv0916c	16
Rv0081	Rv0932c	16
Rv0081	Rv0931c	operon based interaction [17]
Rv0081	Rv0933	16
Rv0081	Rv0934	16
Rv0081	Rv0935	operon based interaction [17]
Rv0081	Rv0936	operon based interaction [17]
Rv0081	Rv0951	16
Rv0081	Rv0952	operon based interaction [17]
Rv0081	Rv0963c	16
Rv0081	Rv0966c	16
Rv0081	Rv0965c	operon based interaction [17]
Rv0081	Rv0989c	16
Rv0081	Rv0998	16
Rv0081	Rv1039c	16
Rv0081	Rv1089A	16
Rv0081	Rv1116	16
Rv0081	Rv1117	16
Rv0081	Rv1130	16
Rv0081	Rv1131	operon based interaction [17]
Rv0081	Rv1132	operon based interaction [17]
Rv0081	Rv1141c	16
Rv0081	Rv1159	16
Rv0081	Rv1161	16
Rv0081	Rv1162	operon based interaction [17]
Rv0081	Rv1163	operon based interaction [17]
Rv0081	Rv1164	operon based interaction [17]
Rv0081	Rv1165	operon based interaction [17]
Rv0081	Rv1180	16
Rv0081	Rv1198	16
Rv0081	Rv1204c	16
Rv0081	Rv1205	16
Rv0081	Rv1206	16
Rv0081	Rv1207	operon based interaction [17]
Rv0081	Rv1208	operon based interaction [17]
Rv0081	Rv1209	operon based interaction [17]
Rv0081	Rv1210	operon based interaction [17]
Rv0081	Rv1246c	16
Rv0081	Rv1245c	operon based interaction [17]
Rv0081	Rv1248c	16
Rv0081	Rv1268c	16
Rv0081	Rv1290A	16
Rv0081	Rv1298	16
Rv0081	Rv1299	operon based interaction [17]
Rv0081	Rv1300	operon based interaction [17]
Rv0081	Rv1301	operon based interaction [17]
Rv0081	Rv1305	16
Rv0081	Rv1308	16
Rv0081	Rv1321	16
Rv0081	Rv1322	operon based interaction [17]
Rv0081	Rv1332	16
Rv0081	Rv1333	operon based interaction [17]
Rv0081	Rv1334	operon based interaction [17]
Rv0081	Rv1335	operon based interaction [17]
Rv0081	Rv1336	operon based interaction [17]
Rv0081	Rv1339	16
Rv0081	Rv1340	operon based interaction [17]
Rv0081	Rv1360	16
Rv0081	Rv1361c	16
Rv0081	Rv1366	16
Rv0081	Rv1374c	16
Rv0081	Rv1386	16
Rv0081	Rv1387	operon based interaction [17]
Rv0081	Rv1403c	16
Rv0081	Rv1404	16
Rv0081	Rv1405c	16
Rv0081	Rv1442	16
Rv0081	Rv1471	16
Rv0081	Rv1482c	16
Rv0081	Rv1491c	16
Rv0081	Rv1507c	16
Rv0081	Rv1509	16
Rv0081	Rv1524	16
Rv0081	Rv1532c	16
Rv0081	Rv1535	16
Rv0081	Rv1566c	16
Rv0081	Rv1565c	operon based interaction [17]
Rv0081	Rv1564c	operon based interaction [17]
Rv0081	Rv1563c	operon based interaction [17]
Rv0081	Rv1562c	operon based interaction [17]
Rv0081	Rv1588c	16
Rv0081	Rv1590	16
Rv0081	Rv1591	operon based interaction [17]
Rv0081	Rv1645c	16
Rv0081	Rv1652	16
Rv0081	Rv1653	operon based interaction [17]
Rv0081	Rv1654	operon based interaction [17]
Rv0081	Rv1655	operon based interaction [17]
Rv0081	Rv1656	operon based interaction [17]
Rv0081	Rv1657	operon based interaction [17]
Rv0081	Rv1665	16
Rv0081	Rv1780	16
Rv0081	Rv1785c	16
Rv0081	Rv1791	16
Rv0081	Rv1792	16
Rv0081	Rv1793	16
Rv0081	Rv1794	operon based interaction [17]
Rv0081	Rv1795	operon based interaction [17]
Rv0081	Rv1796	operon based interaction [17]
Rv0081	Rv1802	16
Rv0081	Rv1804c	16
Rv0081	Rv1805c	16
Rv0081	Rv1810	16
Rv0081	Rv1829	16
Rv0081	Rv1863c	16
Rv0081	Rv1864c	16
Rv0081	Rv1878	16
Rv0081	Rv1880c	16
Rv0081	Rv1902c	16
Rv0081	Rv1926c	16
Rv0081	Rv1986	16
Rv0081	Rv1995	16
Rv0081	Rv2009	16
Rv0081	Rv2010	16
Rv0081	Rv2012	16
Rv0081	Rv2023A	16
Rv0081	Rv2044c	16
Rv0081	Rv2055c	16
Rv0081	Rv2058c	16
Rv0081	Rv2057c	operon based interaction [17]
Rv0081	Rv2056c	operon based interaction [17]
Rv0081	Rv2059	16
Rv0081	Rv2094c	16
Rv0081	Rv2093c	operon based interaction [17]
Rv0081	Rv2115c	16
Rv0081	Rv2116	16
Rv0081	Rv2131c	16
Rv0081	Rv2130c	operon based interaction [17]
Rv0081	Rv2129c	operon based interaction [17]
Rv0081	Rv2137c	16
Rv0081	Rv2136c	operon based interaction [17]
Rv0081	Rv2146c	16
Rv0081	Rv2145c	operon based interaction [17]
Rv0081	Rv2144c	operon based interaction [17]
Rv0081	Rv2161c	16
Rv0081	Rv2173	16
Rv0081	Rv2174	operon based interaction [17]
Rv0081	Rv2193	16
Rv0081	Rv2194	operon based interaction [17]
Rv0081	Rv2195	operon based interaction [17]
Rv0081	Rv2196	16
Rv0081	Rv2202c	16
Rv0081	Rv2203	16
Rv0081	Rv2222c	16
Rv0081	Rv2221c	operon based interaction [17]
Rv0081	Rv2242	16
Rv0081	Rv2243	16
Rv0081	Rv2244	operon based interaction [17]
Rv0081	Rv2245	operon based interaction [17]
Rv0081	Rv2246	operon based interaction [17]
Rv0081	Rv2247	operon based interaction [17]
Rv0081	Rv2248	operon based interaction [17]
Rv0081	Rv2256c	16
Rv0081	Rv2269c	16
Rv0081	Rv2282c	16
Rv0081	Rv2283	16
Rv0081	Rv2288	16
Rv0081	Rv2289	16
Rv0081	Rv2290	operon based interaction [17]
Rv0081	Rv2291	operon based interaction [17]
Rv0081	Rv2292c	16
Rv0081	Rv2312	16
Rv0081	Rv2343c	16
Rv0081	Rv2346c	16
Rv0081	Rv2347c	16
Rv0081	Rv2348c	16
Rv0081	Rv2368c	16
Rv0081	Rv2367c	operon based interaction [17]
Rv0081	Rv2366c	operon based interaction [17]
Rv0081	Rv2365c	operon based interaction [17]
Rv0081	Rv2364c	operon based interaction [17]
Rv0081	Rv2369c	16
Rv0081	Rv2377c	16
Rv0081	Rv2376c	operon based interaction [17]
Rv0081	Rv2374c	operon based interaction [17]
Rv0081	Rv2373c	operon based interaction [17]
Rv0081	Rv2372c	operon based interaction [17]
Rv0081	Rv2387	16
Rv0081	Rv2391	16
Rv0081	Rv2412	16
Rv0081	Rv2430c	16
Rv0081	Rv2431c	16
Rv0081	Rv2432c	16
Rv0081	Rv2462c	16
Rv0081	Rv2461c	operon based interaction [17]
Rv0081	Rv2460c	operon based interaction [17]
Rv0081	Rv2506	16
Rv0081	Rv2507	operon based interaction [17]
Rv0081	Rv2525c	16
Rv0081	Rv2530A	16
Rv0081	Rv2535c	16
Rv0081	Rv2534c	operon based interaction [17]
Rv0081	Rv2533c	operon based interaction [17]
Rv0081	Rv2532c	operon based interaction [17]
Rv0081	Rv2531c	operon based interaction [17]
Rv0081	Rv2530c	operon based interaction [17]
Rv0081	Rv2536	16
Rv0081	Rv2555c	16
Rv0081	Rv2554c	operon based interaction [17]
Rv0081	Rv2553c	operon based interaction [17]
Rv0081	Rv2552c	operon based interaction [17]
Rv0081	Rv2560	16
Rv0081	Rv2561	operon based interaction [17]
Rv0081	Rv2562	16
Rv0081	Rv2563	16
Rv0081	Rv2564	operon based interaction [17]
Rv0081	Rv2588c	16
Rv0081	Rv2587c	operon based interaction [17]
Rv0081	Rv2586c	operon based interaction [17]
Rv0081	Rv2589	16
Rv0081	Rv2595	16
Rv0081	Rv2617c	16
Rv0081	Rv2638	16
Rv0081	Rv2643	16
Rv0081	Rv2645	16
Rv0081	Rv2665	16
Rv0081	Rv2666	16
Rv0081	Rv2720	16
Rv0081	Rv2722	16
Rv0081	Rv2723	16
Rv0081	Rv2729c	16
Rv0081	Rv2728c	operon based interaction [17]
Rv0081	Rv2727c	operon based interaction [17]
Rv0081	Rv2726c	operon based interaction [17]
Rv0081	Rv2725c	operon based interaction [17]
Rv0081	Rv2730	16
Rv0081	Rv2731	operon based interaction [17]
Rv0081	Rv2737A	16
Rv0081	Rv2742c	16
Rv0081	Rv2744c	16
Rv0081	Rv2743c	operon based interaction [17]
Rv0081	Rv2779c	16
Rv0081	Rv2778c	operon based interaction [17]
Rv0081	Rv2777c	operon based interaction [17]
Rv0081	Rv2776c	operon based interaction [17]
Rv0081	Rv2780	16
Rv0081	Rv2790c	16
Rv0081	Rv2789c	operon based interaction [17]
Rv0081	Rv2807	16
Rv0081	Rv2808	16
Rv0081	Rv2809	16
Rv0081	Rv2878c	16
Rv0081	Rv2890c	16
Rv0081	Rv2889c	operon based interaction [17]
Rv0081	Rv2888c	operon based interaction [17]
Rv0081	Rv2939	16
Rv0081	Rv2947c	16
Rv0081	Rv2946c	operon based interaction [17]
Rv0081	Rv2948c	16
Rv0081	Rv2971	16
Rv0081	Rv2990c	16
Rv0081	Rv2991	16
Rv0081	Rv3007c	16
Rv0081	Rv3008	16
Rv0081	Rv3018A	16
Rv0081	Rv3019c	16
Rv0081	Rv3020c	16
Rv0081	Rv3048c	16
Rv0081	Rv3054c	16
Rv0081	Rv3115	16
Rv0081	Rv3136	16
Rv0081	Rv3137	operon based interaction [17]
Rv0081	Rv3143	16
Rv0081	Rv3164c	16
Rv0081	Rv3179	16
Rv0081	Rv3191c	16
Rv0081	Rv3239c	16
Rv0081	Rv3244c	16
Rv0081	Rv3243c	operon based interaction [17]
Rv0081	Rv3242c	operon based interaction [17]
Rv0081	Rv3269	16
Rv0081	Rv3270	operon based interaction [17]
Rv0081	Rv3272	operon based interaction [17]
Rv0081	Rv3277	16
Rv0081	Rv3323c	16
Rv0081	Rv3335c	16
Rv0081	Rv3370c	16
Rv0081	Rv3376	16
Rv0081	Rv3382c	16
Rv0081	Rv3383c	16
Rv0081	Rv3398c	16
Rv0081	Rv3399	16
Rv0081	Rv3407	16
Rv0081	Rv3408	16
Rv0081	Rv3415c	16
Rv0081	Rv3425	16
Rv0081	Rv3429	16
Rv0081	Rv3441c	16
Rv0081	Rv3440c	operon based interaction [17]
Rv0081	Rv3477	16
Rv0081	Rv3492c	16
Rv0081	Rv3499c	16
Rv0081	Rv3498c	operon based interaction [17]
Rv0081	Rv3497c	operon based interaction [17]
Rv0081	Rv3500c	16
Rv0081	Rv3513c	16
Rv0081	Rv3528c	16
Rv0081	Rv3554	16
Rv0081	Rv3570c	16
Rv0081	Rv3569c	operon based interaction [17]
Rv0081	Rv3568c	operon based interaction [17]
Rv0081	Rv3567c	operon based interaction [17]
Rv0081	Rv3574	16
Rv0081	Rv3583c	16
Rv0081	Rv3582c	operon based interaction [17]
Rv0081	Rv3581c	operon based interaction [17]
Rv0081	Rv3580c	operon based interaction [17]
Rv0081	Rv3579c	operon based interaction [17]
Rv0081	Rv3620c	16
Rv0081	Rv3619c	operon based interaction [17]
Rv0081	Rv3632	16
Rv0081	Rv3660c	16
Rv0081	Rv3661	16
Rv0081	Rv3674c	16
Rv0081	Rv3673c	operon based interaction [17]
Rv0081	Rv3672c	operon based interaction [17]
Rv0081	Rv3671c	operon based interaction [17]
Rv0081	Rv3681c	16
Rv0081	Rv3706c	16
Rv0081	Rv3738c	16
Rv0081	Rv3744	16
Rv0081	Rv3750c	16
Rv0081	Rv3749c	operon based interaction [17]
Rv0081	Rv3760	16
Rv0081	Rv3770c	16
Rv0081	Rv3804c	16
Rv0081	Rv3812	16
Rv0081	Rv3859c	16
Rv0081	Rv3875	16
Rv0081	Rv3876	16
Rv0081	Rv3877	operon based interaction [17]
Rv0081	Rv3878	operon based interaction [17]
Rv0081	Rv3881c	16
Rv0081	Rv3880c	operon based interaction [17]
Rv0081	Rv3879c	operon based interaction [17]
Rv0081	Rv3883c	16
Rv0081	Rv3882c	operon based interaction [17]
Rv0081	Rv3887c	16
Rv0081	Rv3888c	16
Rv0081	Rv3889c	16
Rv0081	Rv3900c	16
Rv0081	Rv3908	16
Rv0081	Rv3909	operon based interaction [17]
Rv0081	Rv3910	operon based interaction [17]
Rv0081	Rv3911	operon based interaction [17]
Rv0081	Rv3919c	16
Rv0081	Rv3918c	operon based interaction [17]
Rv0081	Rv3917c	operon based interaction [17]
Rv0081	Rv3916c	operon based interaction [17]
Rv0081	Rv3921c	16
Rv0081	Rv3920c	operon based interaction [17]
Rv0081	Rv3922c	16
Rv0081	Rv0082	16
Rv0081	Rv0319	16
Rv0081	Rv0320	16
Rv0081	Rv0323c	16
Rv0081	Rv0324	16
Rv0081	Rv0397	16
Rv0081	Rv0413	16
Rv0081	Rv0506	16
Rv0081	Rv0507	operon based interaction [17]
Rv0081	Rv0508	operon based interaction [17]
Rv0081	Rv0509	operon based interaction [17]
Rv0081	Rv0510	operon based interaction [17]
Rv0081	Rv0511	operon based interaction [17]
Rv0081	Rv0578c	16
Rv0081	Rv0747	16
Rv0081	Rv1033c	16
Rv0081	Rv1032c	operon based interaction [17]
Rv0081	Rv1075c	16
Rv0081	Rv1158c	16
Rv0081	Rv1157c	operon based interaction [17]
Rv0081	Rv1230c	16
Rv0081	Rv1424c	16
Rv0081	Rv1435c	16
Rv0081	Rv1441c	16
Rv0081	Rv1646	16
Rv0081	Rv1647	operon based interaction [17]
Rv0081	Rv1648	operon based interaction [17]
Rv0081	Rv1649	operon based interaction [17]
Rv0081	Rv1650	operon based interaction [17]
Rv0081	Rv1672c	16
Rv0081	Rv2148c	16
Rv0081	Rv2147c	operon based interaction [17]
Rv0081	Rv2150c	16
Rv0081	Rv2149c	operon based interaction [17]
Rv0081	Rv2162c	16
Rv0081	Rv2172c	16
Rv0081	Rv2463	16
Rv0081	Rv2594c	16
Rv0081	Rv2593c	operon based interaction [17]
Rv0081	Rv2592c	operon based interaction [17]
Rv0081	Rv3005c	16
Rv0081	Rv3075c	16
Rv0081	Rv3096	16
Rv0081	Rv3144c	16
Rv0081	Rv3146	16
Rv0081	Rv3147	operon based interaction [17]
Rv0081	Rv3148	operon based interaction [17]
Rv0081	Rv3149	operon based interaction [17]
Rv0081	Rv3150	16
Rv0081	Rv3151	16
Rv0081	Rv3219	16
Rv0081	Rv3260c	16
Rv0081	Rv3413c	16
Rv0081	Rv3514	16
Rv0081	Rv3613c	16
Rv0081	Rv3612c	operon based interaction [17]
Rv0081	Rv3728	16
Rv0081	Rv3811	16
Rv0117	Rv0167	16
Rv0117	Rv0168	operon based interaction [17]
Rv0117	Rv1795	16
Rv0117	Rv1796	operon based interaction [17]
Rv0117	Rv0117	20,21
Rv0117	Rv3537	20,21
Rv0117	Rv3538	20,21
Rv0117	Rv1909c	20,21
Rv0117	Rv1908c	20,21
Rv0117	Rv1907c	20,21
Rv0117	Rv1910c	20,21
Rv0117	Rv1912c	20,21
Rv0117	Rv1911c	20,21
Rv0117	Rv3914	20,21
Rv0117	Rv3915	operon based interaction [17]
Rv0117	Rv2428	20,21
Rv0117	Rv2429	20,21
Rv0117	Rv2938	20,21
Rv0117	Rv2939	20,21
Rv0117	Rv3913	20,21
Rv0117	Rv2934	20,21
Rv0117	Rv2935	20,21
Rv0117	Rv2936	20,21
Rv0117	Rv2937	20,21
Rv0117	Rv2930	20,21
Rv0117	Rv2931	20,21
Rv0117	Rv2932	20,21
Rv0117	Rv2933	20,21
Rv0135c	Rv0135c	16
Rv0135c	Rv0015c	16
Rv0135c	Rv0014c	operon based interaction [17]
Rv0135c	Rv0016c	16
Rv0135c	Rv0018c	16
Rv0135c	Rv0062	16
Rv0135c	Rv0095c	16
Rv0135c	Rv0096	16
Rv0135c	Rv0097	16
Rv0135c	Rv0098	operon based interaction [17]
Rv0135c	Rv0099	operon based interaction [17]
Rv0135c	Rv0100	operon based interaction [17]
Rv0135c	Rv0101	operon based interaction [17]
Rv0135c	Rv0170	16
Rv0135c	Rv0171	operon based interaction [17]
Rv0135c	Rv0223c	16
Rv0135c	Rv0238	16
Rv0135c	Rv0239	operon based interaction [17]
Rv0135c	Rv0240	operon based interaction [17]
Rv0135c	Rv0310c	16
Rv0135c	Rv0311	16
Rv0135c	Rv0312	operon based interaction [17]
Rv0135c	Rv0313	operon based interaction [17]
Rv0135c	Rv0316	16
Rv0135c	Rv0405	16
Rv0135c	Rv0448c	16
Rv0135c	Rv0450c	16
Rv0135c	Rv0451c	16
Rv0135c	Rv0492A	16
Rv0135c	Rv0505c	16
Rv0135c	Rv0504c	operon based interaction [17]
Rv0135c	Rv0503c	operon based interaction [17]
Rv0135c	Rv0506	16
Rv0135c	Rv0507	operon based interaction [17]
Rv0135c	Rv0508	operon based interaction [17]
Rv0135c	Rv0509	operon based interaction [17]
Rv0135c	Rv0510	operon based interaction [17]
Rv0135c	Rv0511	operon based interaction [17]
Rv0135c	Rv0598c	16
Rv0135c	Rv0597c	operon based interaction [17]
Rv0135c	Rv0659c	16
Rv0135c	Rv0658c	operon based interaction [17]
Rv0135c	Rv0657c	operon based interaction [17]
Rv0135c	Rv0667	16
Rv0135c	Rv0668	16
Rv0135c	Rv0682	16
Rv0135c	Rv0683	operon based interaction [17]
Rv0135c	Rv0684	operon based interaction [17]
Rv0135c	Rv0685	operon based interaction [17]
Rv0135c	Rv0750	16
Rv0135c	Rv0828c	16
Rv0135c	Rv0829	16
Rv0135c	Rv0885	16
Rv0135c	Rv0886	operon based interaction [17]
Rv0135c	Rv0910	16
Rv0135c	Rv0911	operon based interaction [17]
Rv0135c	Rv0912	operon based interaction [17]
Rv0135c	Rv0942	16
Rv0135c	Rv0988	16
Rv0135c	Rv1017c	16
Rv0135c	Rv1016c	operon based interaction [17]
Rv0135c	Rv1015c	operon based interaction [17]
Rv0135c	Rv1014c	operon based interaction [17]
Rv0135c	Rv1058	16
Rv0135c	Rv1059	operon based interaction [17]
Rv0135c	Rv1060	operon based interaction [17]
Rv0135c	Rv1061	operon based interaction [17]
Rv0135c	Rv1062	operon based interaction [17]
Rv0135c	Rv1077	16
Rv0135c	Rv1078	operon based interaction [17]
Rv0135c	Rv1079	operon based interaction [17]
Rv0135c	Rv1111c	16
Rv0135c	Rv1112	16
Rv0135c	Rv1116	16
Rv0135c	Rv1170	16
Rv0135c	Rv1171	operon based interaction [17]
Rv0135c	Rv1221	16
Rv0135c	Rv1222	operon based interaction [17]
Rv0135c	Rv1223	operon based interaction [17]
Rv0135c	Rv1224	operon based interaction [17]
Rv0135c	Rv1226c	16
Rv0135c	Rv1225c	operon based interaction [17]
Rv0135c	Rv1305	16
Rv0135c	Rv1308	16
Rv0135c	Rv1348	16
Rv0135c	Rv1517	16
Rv0135c	Rv1518	16
Rv0135c	Rv1556	16
Rv0135c	Rv1557	16
Rv0135c	Rv1592c	16
Rv0135c	Rv1615	16
Rv0135c	Rv1616	operon based interaction [17]
Rv0135c	Rv1617	operon based interaction [17]
Rv0135c	Rv1618	operon based interaction [17]
Rv0135c	Rv1619	operon based interaction [17]
Rv0135c	Rv1671	16
Rv0135c	Rv1706A	16
Rv0135c	Rv1707	16
Rv0135c	Rv1708	operon based interaction [17]
Rv0135c	Rv1709	operon based interaction [17]
Rv0135c	Rv1710	operon based interaction [17]
Rv0135c	Rv1711	operon based interaction [17]
Rv0135c	Rv1712	operon based interaction [17]
Rv0135c	Rv1791	16
Rv0135c	Rv1792	operon based interaction [17]
Rv0135c	Rv1793	operon based interaction [17]
Rv0135c	Rv1794	operon based interaction [17]
Rv0135c	Rv1795	operon based interaction [17]
Rv0135c	Rv1796	operon based interaction [17]
Rv0135c	Rv1804c	16
Rv0135c	Rv1859	16
Rv0135c	Rv1870c	16
Rv0135c	Rv1869c	operon based interaction [17]
Rv0135c	Rv1920	16
Rv0135c	Rv2067c	16
Rv0135c	Rv2185c	16
Rv0135c	Rv2184c	operon based interaction [17]
Rv0135c	Rv2183c	operon based interaction [17]
Rv0135c	Rv2182c	operon based interaction [17]
Rv0135c	Rv2194	16
Rv0135c	Rv2195	operon based interaction [17]
Rv0135c	Rv2196	operon based interaction [17]
Rv0135c	Rv2201	16
Rv0135c	Rv2205c	16
Rv0135c	Rv2204c	16
Rv0135c	Rv2202c	operon based interaction [17]
Rv0135c	Rv2217	16
Rv0135c	Rv2218	16
Rv0135c	Rv2219	operon based interaction [17]
Rv0135c	Rv2240c	16
Rv0135c	Rv2239c	operon based interaction [17]
Rv0135c	Rv2238c	operon based interaction [17]
Rv0135c	Rv2307D	16
Rv0135c	Rv2380c	16
Rv0135c	Rv2441c	16
Rv0135c	Rv2440c	operon based interaction [17]
Rv0135c	Rv2439c	operon based interaction [17]
Rv0135c	Rv2477c	16
Rv0135c	Rv2476c	operon based interaction [17]
Rv0135c	Rv2475c	operon based interaction [17]
Rv0135c	Rv2474c	operon based interaction [17]
Rv0135c	Rv2507	16
Rv0135c	Rv2524c	16
Rv0135c	Rv2523c	operon based interaction [17]
Rv0135c	Rv2597	16
Rv0135c	Rv2645	16
Rv0135c	Rv2699c	16
Rv0135c	Rv2708c	16
Rv0135c	Rv2709	16
Rv0135c	Rv2783c	16
Rv0135c	Rv2782c	operon based interaction [17]
Rv0135c	Rv2781c	operon based interaction [17]
Rv0135c	Rv2870c	16
Rv0135c	Rv2869c	operon based interaction [17]
Rv0135c	Rv2868c	operon based interaction [17]
Rv0135c	Rv2867c	operon based interaction [17]
Rv0135c	Rv2921c	16
Rv0135c	Rv2922c	16
Rv0135c	Rv2927c	16
Rv0135c	Rv2926c	operon based interaction [17]
Rv0135c	Rv2925c	operon based interaction [17]
Rv0135c	Rv2936	16
Rv0135c	Rv2948c	16
Rv0135c	Rv2947c	operon based interaction [17]
Rv0135c	Rv2946c	operon based interaction [17]
Rv0135c	Rv3040c	16
Rv0135c	Rv3039c	operon based interaction [17]
Rv0135c	Rv3038c	operon based interaction [17]
Rv0135c	Rv3049c	16
Rv0135c	Rv3052c	16
Rv0135c	Rv3101c	16
Rv0135c	Rv3100c	operon based interaction [17]
Rv0135c	Rv3099c	operon based interaction [17]
Rv0135c	Rv3098c	operon based interaction [17]
Rv0135c	Rv3197A	16
Rv0135c	Rv3198c	operon based interaction [17]
Rv0135c	Rv3219	16
Rv0135c	Rv3267	16
Rv0135c	Rv3268	operon based interaction [17]
Rv0135c	Rv3269	operon based interaction [17]
Rv0135c	Rv3270	operon based interaction [17]
Rv0135c	Rv3272	operon based interaction [17]
Rv0135c	Rv3336c	16
Rv0135c	Rv3335c	operon based interaction [17]
Rv0135c	Rv3337	16
Rv0135c	Rv3338	16
Rv0135c	Rv3363c	16
Rv0135c	Rv3362c	operon based interaction [17]
Rv0135c	Rv3391	16
Rv0135c	Rv3414c	16
Rv0135c	Rv3413c	operon based interaction [17]
Rv0135c	Rv3429	16
Rv0135c	Rv3442c	16
Rv0135c	Rv3441c	operon based interaction [17]
Rv0135c	Rv3440c	operon based interaction [17]
Rv0135c	Rv3463	16
Rv0135c	Rv3464	operon based interaction [17]
Rv0135c	Rv3465	operon based interaction [17]
Rv0135c	Rv3466	operon based interaction [17]
Rv0135c	Rv3489	16
Rv0135c	Rv3490	operon based interaction [17]
Rv0135c	Rv3502c	16
Rv0135c	Rv3518c	16
Rv0135c	Rv3519	16
Rv0135c	Rv3603c	16
Rv0135c	Rv3602c	operon based interaction [17]
Rv0135c	Rv3601c	operon based interaction [17]
Rv0135c	Rv3600c	operon based interaction [17]
Rv0135c	Rv3615c	16
Rv0135c	Rv3614c	operon based interaction [17]
Rv0135c	Rv3613c	operon based interaction [17]
Rv0135c	Rv3612c	operon based interaction [17]
Rv0135c	Rv3646c	16
Rv0135c	Rv3660c	16
Rv0135c	Rv3661	16
Rv0135c	Rv3684	16
Rv0135c	Rv3729	16
Rv0135c	Rv3770A	16
Rv0135c	Rv3784	16
Rv0135c	Rv3795	16
Rv0135c	Rv3843c	16
Rv0135c	Rv3842c	operon based interaction [17]
Rv0135c	Rv3857c	16
Rv0135c	Rv3863	16
Rv0135c	Rv3889c	16
Rv0135c	Rv3888c	operon based interaction [17]
Rv0135c	Rv3896c	16
Rv0135c	Rv3919c	16
Rv0135c	Rv3918c	operon based interaction [17]
Rv0135c	Rv3917c	operon based interaction [17]
Rv0135c	Rv3916c	operon based interaction [17]
Rv0135c	Rv0136	16
Rv0135c	Rv0520	16
Rv0135c	Rv0749A	16
Rv0135c	Rv1815	16
Rv0135c	Rv1816	operon based interaction [17]
Rv0135c	Rv1817	operon based interaction [17]
Rv0135c	Rv1919c	16
Rv0135c	Rv2339	16
Rv0135c	Rv2884	16
Rv0135c	Rv3312A	16
Rv0135c	Rv3400	16
Rv0135c	Rv3401	operon based interaction [17]
Rv0158	Rv0167	16
Rv0158	Rv0168	operon based interaction [17]
Rv0158	Rv0405	16
Rv0158	Rv1503c	16
Rv0158	Rv1498c	operon based interaction [17]
Rv0158	Rv1795	16
Rv0158	Rv1796	operon based interaction [17]
Rv0158	Rv2034	16
Rv0158	Rv2035	operon based interaction [17]
Rv0158	Rv2036	operon based interaction [17]
Rv0158	Rv2307B	16
Rv0158	Rv2307D	operon based interaction [17]
Rv0195	Rv0076c	16
Rv0195	Rv0194	16
Rv0195	Rv2700	16
Rv0195	Rv1352	16
Rv0195	Rv3863	16
Rv0195	Rv0191	16
Rv0195	Rv0192	operon based interaction [17]
Rv0195	Rv0135c	9
Rv0195	Rv0165c	9
Rv0195	Rv0196	9
Rv0195	Rv0197	9
Rv0195	Rv0348	9
Rv0195	Rv0349	operon based interaction [17]
Rv0195	Rv0601c	9
Rv0195	Rv1033c	9
Rv0195	Rv1032c	operon based interaction [17]
Rv0195	Rv1255c	9
Rv0195	Rv0169	9
Rv0195	Rv0170	9
Rv0195	Rv0171	operon based interaction [17]
Rv0195	Rv0251c	9
Rv0195	Rv0250c	operon based interaction [17]
Rv0195	Rv1123c	9
Rv0195	Rv1241	9
Rv0195	Rv1242	operon based interaction [17]
Rv0195	Rv1495	9
Rv0195	Rv1496	operon based interaction [17]
Rv0195	Rv1497	operon based interaction [17]
Rv0195	Rv1953	9
Rv0195	Rv1955	operon based interaction [17]
Rv0195	Rv1956	operon based interaction [17]
Rv0195	Rv1957	operon based interaction [17]
Rv0195	Rv2545	9
Rv0195	Rv2548	9
Rv0195	Rv2863	9
Rv0195	Rv2866	9
Rv0195	Rv3269	9
Rv0195	Rv3270	operon based interaction [17]
Rv0195	Rv3272	operon based interaction [17]
Rv0195	Rv3473c	9
Rv0195	Rv0468	9
Rv0195	Rv1664	9
Rv0195	Rv1886c	9
Rv0195	Rv1885c	operon based interaction [17]
Rv0195	Rv1884c	operon based interaction [17]
Rv0195	Rv1883c	operon based interaction [17]
Rv0195	Rv1882c	operon based interaction [17]
Rv0195	Rv1881c	operon based interaction [17]
Rv0195	Rv1934c	9
Rv0195	Rv2382c	9
Rv0195	Rv2385	9
Rv0195	Rv2386c	9
Rv0195	Rv2784c	9
Rv0195	Rv2783c	operon based interaction [17]
Rv0195	Rv2782c	operon based interaction [17]
Rv0195	Rv2781c	operon based interaction [17]
Rv0195	Rv2928	9
Rv0195	Rv2929	operon based interaction [17]
Rv0195	Rv2930	operon based interaction [17]
Rv0195	Rv2931	operon based interaction [17]
Rv0195	Rv2932	operon based interaction [17]
Rv0195	Rv2933	operon based interaction [17]
Rv0195	Rv3252c	9
Rv0195	Rv3251c	operon based interaction [17]
Rv0195	Rv3250c	operon based interaction [17]
Rv0195	Rv3249c	operon based interaction [17]
Rv0195	Rv3248c	operon based interaction [17]
Rv0195	Rv3513c	9
Rv0195	Rv0188	9
Rv0195	Rv0203	9
Rv0195	Rv0261c	9
Rv0195	Rv0260c	operon based interaction [17]
Rv0195	Rv0259c	operon based interaction [17]
Rv0195	Rv0258c	operon based interaction [17]
Rv0195	Rv0341	9
Rv0195	Rv0342	9
Rv0195	Rv0343	operon based interaction [17]
Rv0195	Rv0585c	9
Rv0195	Rv0713	9
Rv0195	Rv0867c	9
Rv0195	Rv0933	9
Rv0195	Rv0934	operon based interaction [17]
Rv0195	Rv0935	operon based interaction [17]
Rv0195	Rv0936	operon based interaction [17]
Rv0195	Rv1009	9
Rv0195	Rv1010	operon based interaction [17]
Rv0195	Rv1016c	9
Rv0195	Rv1015c	operon based interaction [17]
Rv0195	Rv1014c	operon based interaction [17]
Rv0195	Rv1132	9
Rv0195	Rv1273c	9
Rv0195	Rv1272c	operon based interaction [17]
Rv0195	Rv1349	9
Rv0195	Rv1371	9
Rv0195	Rv1490	9
Rv0195	Rv1565c	9
Rv0195	Rv1564c	operon based interaction [17]
Rv0195	Rv1563c	operon based interaction [17]
Rv0195	Rv1562c	operon based interaction [17]
Rv0195	Rv1594	9
Rv0195	Rv1595	operon based interaction [17]
Rv0195	Rv1596	operon based interaction [17]
Rv0195	Rv1597	operon based interaction [17]
Rv0195	Rv1758	9
Rv0195	Rv1926c	9
Rv0195	Rv1980c	9
Rv0195	Rv2265	9
Rv0195	Rv2287	9
Rv0195	Rv2288	operon based interaction [17]
Rv0195	Rv2289	operon based interaction [17]
Rv0195	Rv2290	operon based interaction [17]
Rv0195	Rv2291	operon based interaction [17]
Rv0195	Rv2317	9
Rv0195	Rv2456c	9
Rv0195	Rv2543	9
Rv0195	Rv2544	9
Rv0195	Rv2875	9
Rv0195	Rv3020c	9
Rv0195	Rv3069	9
Rv0195	Rv3163c	9
Rv0195	Rv3434c	9
Rv0195	Rv3445c	9
Rv0195	Rv3447c	9
Rv0195	Rv3479	9
Rv0195	Rv3483c	9
Rv0195	Rv3482c	operon based interaction [17]
Rv0195	Rv3728	9
Rv0195	Rv3741c	9
Rv0195	Rv3888c	9
Rv0195	Rv0041	9
Rv0195	Rv0053	9
Rv0195	Rv0054	operon based interaction [17]
Rv0195	Rv0055	operon based interaction [17]
Rv0195	Rv0056	operon based interaction [17]
Rv0195	Rv0057	operon based interaction [17]
Rv0195	Rv0058	operon based interaction [17]
Rv0195	Rv0105c	9
Rv0195	Rv0716	9
Rv0195	Rv0717	operon based interaction [17]
Rv0195	Rv0735	9
Rv0195	Rv1080c	9
Rv0195	Rv3366	9
Rv0195	Rv3598c	9
Rv0195	Rv3924c	9
Rv0195	Rv3923c	operon based interaction [17]
Rv0195	Rv3922c	operon based interaction [17]
Rv0195	Rv3921c	operon based interaction [17]
Rv0195	Rv0157	9
Rv0195	Rv0158	operon based interaction [17]
Rv0195	Rv0248c	9
Rv0195	Rv0247c	operon based interaction [17]
Rv0195	Rv0255c	9
Rv0195	Rv0254c	operon based interaction [17]
Rv0195	Rv0322	9
Rv0195	Rv0422c	9
Rv0195	Rv0421c	operon based interaction [17]
Rv0195	Rv0420c	operon based interaction [17]
Rv0195	Rv0489	9
Rv0195	Rv0782	9
Rv0195	Rv0828c	9
Rv0195	Rv1256c	9
Rv0195	Rv1284	9
Rv0195	Rv1285	operon based interaction [17]
Rv0195	Rv1286	operon based interaction [17]
Rv0195	Rv1293	9
Rv0195	Rv1294	operon based interaction [17]
Rv0195	Rv1295	operon based interaction [17]
Rv0195	Rv1511	9
Rv0195	Rv1512	operon based interaction [17]
Rv0195	Rv1513	9
Rv0195	Rv1553	9
Rv0195	Rv1652	9
Rv0195	Rv1653	operon based interaction [17]
Rv0195	Rv1654	operon based interaction [17]
Rv0195	Rv1655	operon based interaction [17]
Rv0195	Rv1656	operon based interaction [17]
Rv0195	Rv1657	operon based interaction [17]
Rv0195	Rv2207	9
Rv0195	Rv2208	operon based interaction [17]
Rv0195	Rv2213	9
Rv0195	Rv2277c	9
Rv0195	Rv2667	9
[truncated: 14,069 more rows]

## Sheet: Table S2
Table S2. Details of the enriched COG functions with the genes and their regulators. The genes are colored according to their expression values.
COG Functions	Target Genes	Regulators	Time point of enrichment
Amino acid transport and Metabolism (E)	ggtA	DevR	Early (1 h)
	Rv1178	DevR
	ansP1	DevR
	oppA	RegX3
	trpA	Rv0348
	plsC	MprA
Lipid transport and Metabolism (I)	ino1	MprA	Intermediate (2 h)
	Rv0439c	HrcA
	echA8	SigE
	fabD	TcrA, Rv0273c, SigM, PhoP, SigE, Rv1985c, RegX3
	acpM	TcrA, Rv0273c, SigM, PhoP, SigE, Rv1985c, RegX3
	kasA	TcrA, NadR, Rv0273c, SigM, PhoP, SigE, Rv1985c, RegX3
	kasB	TcrA, NadR, Rv0273c, SigM, PhoP, SigE, Rv1985c, RegX3
	accD6	TcrA, NadR, Rv0273c, SigM, PhoP, SigE, Rv1985c, RegX3
	ispF	Rv2034, MprA
	ispD	Rv2034, MprA
Nucleotide transport and Metabolism (F)	nrdB	FurB,Rv0348,WhiA	Intermediate (8 h)
	adk	Rv0967,SigE
Intracellular traffiking, secretion and vesicular transport (U)	secY	Rv0967, SigE	Intermediate (8 h)
	tatB	WhiA, Rv0135c, SigH, MprA, DevR
	clpP2	Rv2745c, PhoP, DevR
	secF	WhiA, SigB
	secD	SigB
	lepB	PhoP, SigB
	Rv3921c	Rv1846c, Rv3291c, Rv3849, Rv0348, DevR
Translation, ribosomal structure and Biogenesis (J)	rpsF	SigH,SigE,Rv0348,RegX3	Intermediate (4 and 8 h)
	rplK	Rv3849,SigB,Rv0348,DevR
	rplA	SigB, DevR
	rplJ	Rv0967,WhiA,SigM,RegX3
	rpsG	WhiA,Rv0135c,SigB,WhiB1,SigM,SigE,Rv0348,DevR
	fusA1	WhiA,Rv3849,Rv0135c,SigB,WhiB1,SigM,SigE,Rv0348,DevR
	tuf	WhiA,Rv3849,Rv0135c,SigB,WhiB1,SigM,SigE,Rv1985c,Rv0348,DevR
	rpsJ	SigB,WhiB1,SigE,Rv0348,RegX3
	rplC	WhiA,SigB,WhiB1,SigE,Rv0348,RegX3
	rplD	WhiA,SigB,WhiB1,SigE,Rv0348,RegX3
	rplW	WhiA,SigB,WhiB1,SigE,Rv0348,RegX3
	rplB	WhiA,SigB,WhiB1,SigE,Rv0348,RegX3
	rpsS	WhiA,SigB,WhiB1,SigE,Rv0348,RegX3
	rplV	SigB,SigE,Rv0348,RegX3
	rpsC	SigB,SigE,Rv0348,RegX3
	rplP	SigB,SigE,Rv0348,RegX3
	rpmC	SigB,SigE,Rv0348,RegX3
	rpsQ	SigB,SigE,Rv0348,RegX3
	rplN	Rv0967,Rv3291c,WhiB1,Rv0348
	rplX	Rv0967,Rv3291c,WhiB1,Rv0348
	rplE	Rv0967,Rv3291c,WhiB1,Rv0348
	rpsN1	Rv0967,Rv3291c,Rv3849,WhiB1,Rv0348
	rpsH	Rv3291c,Rv0348
	rplF	Rv3291c,Rv0348
	rplR	Rv3291c,Rv0348
	rpsE	Rv3291c,Rv0348
	rpmD	Rv3291c,Rv0348
	Rv0823c	Rv0348
	rpsA	SigE
	lysX	Rv3291c
	infC	Rv0348,SigE
	rpmI	Rv0348,SigE
	rplT	Rv0348,SigE
	rpsR2	FurB
	rpmG1	FurB,Rv1985c
	rpmB2	FurB,Rv1985c
	gpsI	Rv3849,Rv0135c,WhiB1,RegX3,MprA
	rpsO	WhiB1
	rimM	DevR
	rhlE	WhiA
	rpsI	Rv0135c,SigM
	rplM	SigM
	rpsD	Ssb,Rv0967,WhiB1,SigE,Rv1985c,Rv0348,DevR
	rpsK	Ssb,WhiB1,SigE,Rv1985c,Rv0348,DevR
	rpsM	Ssb,WhiB1,SigE,Rv1985c,Rv0348
Transcription (K)	Rv0232	Rv0348	Early (0.25 h)
	trcR	Rv1985c
	Rv2626c	Rv1985c,NarL,Rv0485,Rv0348,RegX3,MprA,DevR
	Rv2989	NarL
	devR	Rv3833,Rv2669,Rv1985c,NarL,Rv0485,RegX3,DevR
Replication, recpmbination and repair (L)	pknA	PhoP	Intermediate (2 h)
	Rv0938	RegX3
	Rv2424c	RegX3
	rnhB	TcrA,PhoP
Energy production and conversion (C)	fgd2	Rv0485	Early (0.50 h) and Intermediate (8 h)
	Rv0223c	Rv0135c
	Rv0247c	HspR,SigH,PhoP,SigE,Rv0348,MprA
	nirB	HspR,SigH,PhoP,SigE
	lldD1	MprA
	rocA	Rv1186c
	atpF	Rv1846c,Rv3291c,Rv3849,SigE,Rv0348,MprA
	atpH	Rv1846c,Rv3291c,SigE,Rv0348,MprA
	atpG	Rv1846c,Rv3291c,SigE,Rv0348,MprA
	atpC	Rv1846c,Rv3291c,SigE,Rv0348,MprA
	Rv1360	WhiA
	cydA	Rv1846c,Rv0348,RegX3
	Rv1726	Rv0967,PhoP
	narX	Rv0348,MprA,DevR
	Rv1817	Rv3849,Rv0135c,PhoP,Rv1985c
	fadB5	Rv0967,FurA,OxyS,WhiB3
	qcrA	Rv0135c,SigE,Rv0348
	qcrB	Rv0135c,SigE,Rv0348
	ctaC	SigB
	mez	PhoP
	pdhB	Rv0348,MprA
	Rv2951c	DevR
	nuoC	Rv0967,Rv3291c,PhoP,Rv0348,MprA
	nuoD	Rv0967,Rv3291c,PhoP,Rv0348,MprA
	nuoE	Rv0967,Rv3291c,PhoP,Rv0348,MprA
	nuoF	Rv0967,Rv3291c,PhoP,Rv0348,MprA
	nuoG	Rv0967,Rv3291c,PhoP,Rv0348,MprA
	nuoJ	PhoP,Rv0348,MprA
	nuoK	PhoP,Rv0348,MprA
	nuoL	PhoP,Rv0348,MprA
	nuoM	PhoP,Rv0348,MprA
	nuoN	PhoP,Rv0348,MprA,Rv0967
	Rv3272	Rv1186c,Rv0135c,PhoP,SigE,Rv1985c,MprA
	Rv3463	Ssb,Rv3849,Rv0135c,WhiB1,SigH,Rv1985c
	kstD	OxyS,WhiB3,RegX3
Post-translational modification, protein turnover, chaperones (O)	hsp	HspR,SigH,PhoP,SigE,MprA	Early (0.25 h and 1 h) and Intermediate (2 and 4 h)
	Rv0282	Rv1719,FurB,PhoP,SigE,RegX3
	mycP3	FurB,SigE,RegX3
	dnaK	Rv2034,TcrA,HspR,SigH,WhiB3,SigE,RegX3,MprA,DevR
	grpE	Rv2034,TcrA,HspR,SigH,WhiB3,SigE,RegX3,MprA,DevR
	dnaJ1	Rv2034,TcrA,HspR,SigH,WhiB3,SigE,RegX3,MprA,DevR
	clpB	HspR,SigH,SigM
	groEL2	Rv2034,SigB,HrcA,HspR,PhoP
	Rv0990c	HrcA,SigH,MprA
	trxB1	SigF,SigH,SigM,RegX3
	prcA	SigB,SigE
	nrdH	SigB,Rv0348
	groEL1	SigB,HrcA,Rv2745c,WhiB3,SigM,Rv3678c,RegX3,MprA
	groES	SigB,HrcA,Rv2745c,WhiB3,SigM,Rv3678c,RegX3,MprA
	trxB2	OxyS,WhiB1,SigH,SigM,SigE
	trxC	OxyS,WhiB1,SigH,SigM,SigE
Cell Motility (N)	PPE1	Rv0135c,SigM,RegX3	Intermediate (8 h)
	PPE3	FurB,PhoP
	PPE4	Rv0967,FurB,PhoP,SigE,RegX3
	rpfA	Rv0967,RegX3,DevR
	PPE14	RegX3
	Rv0990c	SigH,MprA
	PPE15	PhoP,Rv1985c
	PPE18	FurB,PhoP,SigE,Rv0485,Rv0348,RegX3,MprA
	PPE20	Rv0967,FurB,SigE
	PPE32	MprA
	PPE33	MprA
	PPE41	RegX3,MprA
	PPE43	PhoP,Rv1985c
	PPE50	SigB,SigM,PhoP,Rv0348,MprA
	PPE51	SigB,SigM,PhoP,Rv0348,MprA,DevR,
Red coloured target genes are up-regulated
Green coloured target genes are down-regulated

## Sheet: Table S3
Table S3. Temporal network analysis scores obtained using Cytoscape’s NetworkAnalyzer function.
0.25 h				0.50 h				1 h				2 h				4 h				8 h				24 h
Node Name	Degree	Betweenness Centrality		Node Name	Degree	Betweenness Centrality		Node Name	Degree	Betweenness Centrality		Node Name	Degree	Betweenness Centrality		Node Name	Degree	Betweenness Centrality		Node Name	Degree	Betweenness Centrality		Node Name	Degree	Betweenness Centrality			Blue coloured entries are hub Nodes (Enriched regulator) with their degree and betweenness centrality scores
devR	29	0.360426		mprA	81	0.247505		devR	119	0.479537		devR	90	0.259027		sigE	80	0.211159		Rv0348	128	0.165149		lsr2	295	0.359847
mprA	25	0.359662		devR	77	0.340117		Rv0348	101	0.323223		Rv0348	85	0.175569		Rv0348	79	0.159985		sigE	118	0.2157		Rv0081	275	0.307478
Rv0348	16	0.0911425		Rv0348	71	0.215287		mprA	99	0.287338		phoP	83	0.193286		regX3	71	0.131718		phoP	100	0.144687		Rv0678	197	0.205943
Rv1985c	15	0.0756549		phoP	61	0.287574		regX3	80	0.363028		mprA	81	0.131672		phoP	68	0.147725		devR	98	0.192942		trcR	188	0.202408
narL	11	0.098456		regX3	43	0.159546		narL	22	0.0217036		sigE	69	0.187283		mprA	66	0.126767		mprA	93	0.107077		Rv0047c	160	0.120607
regX3	11	0.122851		Rv1985c	40	0.0898911		Rv2624c	5	0.0146576		regX3	61	0.140201		devR	58	0.135958		Rv0967	87	0.128455		sigE	114	0.154019
devS	7	0.0177629		tcrA	21	0.0428253		Rv2625c	5	0.0146576		Rv1985c	55	0.0821337		Rv2034	55	0.122001		regX3	76	0.0808365		Rv0691c	71	0.0683094
Rv2626c	7	0.0318168		narL	19	0.0380684		Rv2626c	5	0.0146576		Rv2034	52	0.138763		sigB	54	0.0989043		Rv1985c	61	0.0889501		Rv1049	70	0.0556797
Rv2625c	7	0.0318168		Rv0485	10	0.0309515		Rv1812c	4	0.0133292		tcrA	30	0.0367389		Rv0135c	40	0.0896626		sigB	61	0.0828792		Rv2011c	65	0.0505052
Rv2624c	7	0.0318168		hrcA	7	0.0186096		ctpF	4	0.00854681		sigM	26	0.0287723		sigF	38	0.0898701		Rv0135c	59	0.0791722		mtrA	59	0.0338919
Rv0485	5	0.00179254		Rv2624c	7	0.0119612		gltA1	4	0.00534153		Rv3849	23	0.0336898		sigH	29	0.0441483		whiA	54	0.0785233		Rv3488	52	0.0350929
ctpF	5	0.00966825		Rv2625c	7	0.0119612		Rv1130	4	0.00534153		sigH	22	0.0402979		sigM	29	0.0211436		sigM	44	0.0351585		Rv3830c	35	0.0155685
pfkB	5	0.0221037		Rv2626c	7	0.0119612		Rv0079	4	0.00527303		Rv0273c	22	0.0369469		tcrA	25	0.0221879		Rv3291c	36	0.025024		Rv1674c	15	0.00380138
Rv2030c	5	0.0221037		devS	7	0.00961949		Rv0080	4	0.00527303		narL	19	0.0163659		furB	20	0.0350662		furB	34	0.0331906		Rv0681	14	0.00324729
Rv2028c	5	0.0268524		Rv3134c	7	0.00961949		Rv0081	4	0.00527303		whiB3	18	0.00744882		hspR	19	0.016069		sigH	31	0.0292277		deoC	10	0.0117767
TB31.7	4	0.00849638		Rv1812c	6	0.0112404		Rv0569	4	0.00527303		hspR	17	0.0182852		Rv0273c	19	0.0164449		Rv3849	31	0.0185991		tuf	8	0.00875487
Rv2629	4	0.00849638		ctpF	6	0.00955186		Rv2028c	4	0.00527303		Rv0485	13	0.0218526		whiB1	18	0.0110393		whiB1	29	0.0144597		Rv0880	8	0.00253637
Rv1813c	4	0.00849638		gltA1	6	0.00945388		Rv2627c	4	0.00527303		Rv2745c	13	0.00712625		Rv1719	18	0.0244437		whiB3	24	0.0167322		phoY2	7	0.00804387
Rv0572c	4	0.00849638		Rv3678c	6	0.00059467		acg	3	0.0045188		devS	10	0.0110759		whiB3	16	0.00565964		Rv0273c	21	0.012706		Rv0057	7	0.00580946
Rv0080	4	0.0116428		Rv2628	5	0.0053646		hspX	3	0.0045188		nadR	10	0.00101517		Rv2745c	13	0.0125928		hspR	18	0.012087		Rv1883c	7	0.00667894
Rv0079	4	0.0116428		Rv2629	5	0.0053646		narK2	3	0.0045188		dnaJ1	9	0.0104511		Rv0485	10	0.0204843		Rv0485	13	0.0146125		PE34	6	0.00275352
Rv3678c	3	0.00070707		Rv2630	5	0.0053646		narX	3	0.0045188		dnaK	9	0.0104511		dnaJ1	9	0.00633291		Rv1846c	13	0.00077472		rocD1	6	0.00282798
Rv2005c	3	0.00500244		Rv2631	5	0.0053646		nrdZ	3	0.0045188		grpE	9	0.0104511		dnaK	9	0.00633291		oxyS	12	0.00244865		rocD2	6	0.00282798
Rv2004c	3	0.00500244		Rv2028c	5	0.00503648		pfkB	3	0.0045188		Rv3134c	9	0.00575156		grpE	9	0.00633291		Rv2745c	12	0.00125803		rocE	6	0.00282798
narX	3	0.00588319		hspX	5	0.00423937		PPE51	3	0.0045188		accD6	8	0.00765251		drrA	9	0.0114327		Rv3614c	11	0.0130719		Rv2319c	6	0.00282798
era	2	0		pfkB	5	0.00423937		Rv0571c	3	0.0045188		kasA	8	0.00765251		oxyS	9	0.00236127		Rv3615c	11	0.0130719		Rv2323c	6	0.00282798
Rv3833	2	0		Rv2030c	5	0.00423937		Rv0572c	3	0.0045188		kasB	8	0.00765251		PE13	8	0.0242435		fadD26	11	0.0090229		Rv2776c	6	0.00577846
Rv2669	2	0		che1	4	0.00759394		Rv1813c	3	0.0045188		Rv2248	8	0.00765251		Rv3615c	8	0.0157653		ppsA	11	0.0090229		acpM	6	0.00227513
nuoH	2	0.00154902		dnaK	4	0.00653062		Rv2030c	3	0.0045188		hspX	8	0.00405436		fusA1	8	0.00917623		tuf	10	0.00722731		fabD	6	0.00227513
Rv2003c	2	0.00306176		grpE	4	0.00653062		Rv2628	3	0.0045188		pfkB	8	0.00405436		accD6	8	0.00454366		nadR	10	0.00025431		kasA	6	0.00227513
ahpD	2	0.00526294		Rv2248	4	0.00587347		Rv2629	3	0.0045188		Rv2030c	8	0.00405436		kasA	8	0.00454366		accD6	9	0.00643391		kasB	6	0.00227513
ahpC	2	0.00526294		groEL1	4	0.00492246		Rv2630	3	0.0045188		moxR2	8	0.0026757		kasB	8	0.00454366		kasB	9	0.00643391		PPE59	6	0.00305601
trcR	1	0		groES	4	0.00492246		Rv2631	3	0.0045188		hrcA	7	0.00964493		Rv2248	8	0.00454366		Rv2248	9	0.00643391		rplO	6	0.0053323
pstA1	1	0		Rv0079	4	0.00315988		TB31.7	3	0.0045188		Rv1812c	7	0.00716359		drrC	8	0.0068055		Rv3616c	9	0.00643312		Rv0178	6	0.00492809
pqqE	1	0		Rv0080	4	0.00315988		lppE	3	0.0045188		acpM	7	0.00686951		papA5	8	0.0068055		dnaJ1	9	0.005877		Rv2248	6	0.00227513
mkl	1	0		Rv0569	4	0.00315988		Rv1882c	3	0.0045188		fabD	7	0.00686951		ppsD	8	0.0068055		grpE	9	0.005877		Rv2525c	6	0.0035372
lldD1	1	0		Rv2627c	4	0.00315988		Rv1883c	3	0.0045188		Rv3615c	7	0.00645543		groEL1	8	0.0051072		fusA1	9	0.00527072		Rv3272	6	0.00234955
lipX	1	0		Rv0042c	4	0.00292717		dnaJ1	3	0.00440514		Rv1132	7	0.0054031		groES	8	0.0051072		rpsG	8	0.00430017		Rv3747	6	0.00443004
Rv2989	1	0		acg	4	0.00235477		dnaK	3	0.00440514		drrC	7	0.0047779		nadR	8	0.001275		drrA	8	0.00355788		celA2a	6	0.00699421
Rv1856c	1	0		Rv0571c	4	0.00235477		grpE	3	0.00440514		Rv2624c	7	0.00456683		devS	7	0.0127292		kasA	8	0.00325703		esxQ	6	0.00221328
Rv1709	1	0		Rv0572c	4	0.00235477		hspR	3	0.00440514		Rv2625c	7	0.00456683		acpM	7	0.0036325		dnaK	8	0.00286592		lipL	5	0.0047998
Rv0695	1	0		Rv1813c	4	0.00235477		Rv1732c	3	0.00224459		Rv2626c	7	0.00456683		fabD	7	0.0036325		drrC	8	0.00194272		mce3R	5	0.00144171
Rv0232	1	0		TB31.7	4	0.00235477		Rv1733c	3	0.00224459		groEL1	7	0.00379371		pfkB	7	0.00389932		PE13	7	0.005211		Rv0456A	5	0.00162294
PPE31	1	0		sigE	3	0.00426888		Rv3127	3	0.00224459		groES	7	0.00379371		Rv2030c	7	0.00389932		PPE18	7	0.005211		Rv0456B	5	0.00162294
PPE17	1	0		tatB	3	0.00426888		Rv3131	3	0.00224459		Rv2028c	7	0.00362553		hrcA	7	0.0085686		rpsD	7	0.00484412		Rv0508	5	0.00277036
PE20	1	0		nuoC	3	0.00333171		devS	3	0.00057412		Rv0472c	7	0.00072444		Rv1812c	6	0.00739299		parB	7	0.00447689		Rv0657c	5	0.00350343
				nuoE	3	0.00333171		Rv3134c	3	0.00057412		PE13	6	0.00656954		Rv1132	6	0.0191062		pks1	7	0.00442001		Rv1817	5	0.002014
				nuoG	3	0.00333171		fbpC	2	0.0057281		pks1	6	0.0043697		rplB	6	0.00408938		pks15	7	0.00442001		Rv2307B	5	0.00191662
				nuoH	3	0.00333171		desA3	2	0.0057281		pks15	6	0.0043697		rpsS	6	0.00408938		acpM	7	0.0028978		Rv2307D	5	0.00191662
				nuoJ	3	0.00333171		rpsQ	2	0.0057281		ctpF	6	0.00375879		Rv2624c	6	0.00818638		fabD	7	0.0028978		Rv2550c	5	0.00219092
				nuoK	3	0.00333171		Rv0059	2	0.0057281		drrA	6	0.0018014		pks1	6	0.00434337		Rv2624c	7	0.00287967		Rv2714	5	0.00147432
				nuoL	3	0.00333171		Rv0434	2	0.0057281		papA5	6	0.0018014		pks15	6	0.00434337		Rv2625c	7	0.00287967		Rv3143	5	0.00191662
				nuoM	3	0.00333171		Rv0988	2	0.0057281		Rv3678c	6	0.00022192		ideR	6	0.00187549		pfkB	7	0.00276261		Rv3660c	5	0.00274535
				nuoN	3	0.00333171		ahpC	2	0.0030823		era	5	0.00551368		tatB	6	0.00474569		Rv2030c	7	0.00276261		Rv3916c	5	0.00288833
				era	3	0.00245663		groEL1	2	0.0030823		phoH2	5	0.00384495		Rv2028c	6	0.00274093		groEL1	7	0.00198474		qcrB	5	0.00282949
				Rv2365c	3	0.00245663		groES	2	0.0030823		hsp	5	0.00254149		rplC	5	0.00209446		groES	7	0.00198474		hddA	5	0.00172447
				Rv2366c	3	0.00245663		PPE41	2	0.0030823		Rv2628	5	0.00172289		rplD	5	0.00209446		papA5	7	0.00141643		hmp	5	0.00152058
				lppL	3	0.00236075		pstA2	2	0.0030823		Rv2629	5	0.00172289		rplW	5	0.00209446		ssb	7	0.00041833		hsaA	5	0.00152058
				Rv0207c	3	0.00236075		pstC1	2	0.0030823		Rv2630	5	0.00172289		rpsJ	5	0.00209446		furA	7	8.034e-05		hsaB	5	0.00152058
				pstC1	3	0.00217622		Rv1344	2	0.0030823		Rv2631	5	0.00172289		hsp	5	0.00145184		Rv3269	6	0.00648893		hsaD	5	0.00152058
				narK2	3	0.00191352		Rv2781c	2	0.0030823		Rv3127	5	0.0016933		Rv0250c	5	0.00145184		Rv3272	6	0.00648893		Rv0654	5	0.00172447
				narX	3	0.00191352		Rv3129	2	0.00185261		Rv0571c	5	0.0014395		PE5	5	0.00511123		gid	6	0.00363713		Rv1268c	5	0.00172447
				nrdZ	3	0.00191352		fadD22	2	0.00185261		Rv0572c	5	0.0014395		Rv0282	5	0.00511123		parA	6	0.00363713		Rv2779c	5	0.00412166
				lppE	3	0.00191352		mmpL8	2	0.00185261		acg	5	0.00103411		Rv0283	5	0.00511123		Rv0571c	6	0.0030633		Rv3572	5	0.00152058
				Rv1882c	3	0.00191352		pks1	2	0.00185261		parB	4	0.00511249		Rv0284	5	0.00511123		Rv0572c	6	0.0030633		Rv3673c	5	0.00350964
				Rv1883c	3	0.00191352		pks15	2	0.00185261		prfA	4	0.00284359		groEL2	5	0.0035035		papA1	6	0.00304533		fadE23	5	0.00228485
				Rv3129	3	0.00165733		rnpA	2	0.00185261		rpmE	4	0.00284359		Rv2204c	5	0.00461429		Rv2626c	6	0.00220032		pheS	5	0.00373602
				Rv1733c	3	0.0011952		rplK	2	0.00185261		Rv2949c	4	0.00271526		era	5	0.00349823		Rv3463	6	0.00218937		sseB	5	0.00485456
				fdxA	3	0.00099607		Rv3921c	2	0.00185261		Rv3921c	4	0.0026446		trxB2	5	0.00167074		rmlC	6	0.00218937		aspC	5	0.00243768
				Rv0574c	3	0.00099607		Rv3922c	2	0.00185261		Rv3922c	4	0.0026446		trxC	5	0.00167074		atpF	6	0.00211744		rplK	5	0.00254785
				Rv2004c	3	0.00099607		atpH	2	0.00134334		groEL2	4	0.00257646		Rv3678c	5	0.00021879		rpsK	6	0.00207091		PPE61	5	0.00216554
				Rv2005c	3	0.00099607		che1	2	0.00134334		ideR	4	0.00243177		Rv2633c	4	0.00268128		rplB	6	0.00199843		dapF	4	0.00176721
				Rv2669	3	7.25e-06		nuoC	2	0.00134334		che1	4	0.00231818		rplP	4	0.00113887		rplC	6	0.00199843		hflX	4	0.00176721
				Rv2280	2	0.00434231		nuoE	2	0.00134334		Rv2365c	4	0.00219344		rplV	4	0.00113887		rplD	6	0.00199843		Rv1532c	4	0.00074954
				ssb	2	0.0021568		nuoG	2	0.00134334		Rv2366c	4	0.00219344		rpmC	4	0.00113887		rplW	6	0.00199843		Rv1861	4	0.00172305
				Rv0059	2	0.0021568		nuoH	2	0.00134334		Rv3129	4	0.00175772		rpsC	4	0.00113887		rpsS	6	0.00199843		Rv1985c	4	0.00224566
				bglS	2	0.00198405		nuoI	2	0.00134334		Rv0042c	4	0.00098163		rpsQ	4	0.00113887		trxB2	6	0.00168326		Rv2722	4	0.00129845
				phoT	2	0.00198405		nuoJ	2	0.00134334		Rv0079	4	0.00089391		ctpF	4	0.00386138		trxC	6	0.00168326		Rv2729c	4	0.00176721
				pstA1	2	0.00198405		nuoK	2	0.00134334		Rv0080	4	0.00089391		atpH	4	0.00399515		Rv0247c	6	0.00145439		Rv2730	4	0.00176721
				Rv3749c	2	0.00198405		nuoL	2	0.00134334		Rv0569	4	0.00089391		Rv0176	4	0.00399515		PPE51	6	0.00135512		Rv2731	4	0.00176721
				Rv3767c	2	0.00147289		nuoM	2	0.00134334		Rv2627c	4	0.00089391		Rv0177	4	0.00399515		Rv1186c	5	0.00444609		Rv2743c	4	0.00187364
				papA5	2	0.00147289		nuoN	2	0.00134334		Rv0573c	4	0.0008014		Rv0178	4	0.00399515		pstC1	5	0.0037747		Rv3239c	4	0.00160699
				htpG	2	0.00134415		Rv0176	2	0.00134334		Rv0574c	4	0.0008014		Rv1882c	4	0.00079232		PE5	5	0.00340323		yrbE3A	4	0.00074954
				Rv0789c	2	0.00134415		Rv0177	2	0.00134334		desA2	4	0.00079867		Rv2053c	4	0.00099518		PPE4	5	0.00340323		fusA1	4	0.0027189
				rnhB	2	0.00134415		fdxA	2	0.00132284		Rv1813c	4	0.00065805		rplK	4	0.00145514		Rv0284	5	0.00340323		Rv0239	4	0.00074954
				Rv2901c	2	0.00134415		Rv0573c	2	0.00132284		TB31.7	4	0.00065805		Rv1397c	4	0.00295283		nuoC	5	0.00284841		Rv0247c	4	0.00261562
				ahpC	2	0.00123402		Rv0574c	2	0.00132284		lppE	4	0.0004777		fadD29	4	0.00126313		nuoD	5	0.00284841		Rv1509	4	0.00105793
				ahpD	2	0.00123402		Rv2003c	2	0.00132284		Rv1882c	4	0.0004777		Rv2949c	4	0.00126313		nuoE	5	0.00284841		ald	4	0.00157489
				Rv1592c	2	0.00123402		Rv2004c	2	0.00132284		phoT	3	0.00291715		che1	4	0.0039634		nuoF	5	0.00284841		lat	4	0.00120553
				pepR	2	0.00123402		Rv2005c	2	0.00132284		Rv3463	3	0.00258404		Rv0290	4	0.00303764		nuoG	5	0.00284841		mshC	4	0.00161117
				Rv2781c	2	0.00123402		Rv3354	2	0.00132284		Rv1535	3	0.00244496		hemD	4	0.00757058		Rv1222	5	0.00270982		mutT3	4	0.00083312
				Rv0990c	2	0.0012213		sigE	2	0.00132284		pepR	3	0.00235078		cysM	4	0.00149969		tatB	5	0.00270982		Rv0034	4	0.00155282
				Rv0991c	2	0.0012213		Rv0042c	2	0.00132284		Rv2781c	3	0.00235078		parB	4	0.00329765		Rv0574c	5	0.00222017		Rv0188	4	0.00055907
				pckA	2	0.00107873		Rv0842	2	0.00132284		Rv0010c	3	0.0021291		Rv0571c	4	0.00190461		Rv1882c	5	0.00221302		Rv0320	4	0.00154939
				ppiB	2	0.00107873		Rv2052c	2	0.00132284		PPE41	3	0.00201307		Rv1870c	4	0.00668327		Rv1883c	5	0.00221302		Rv0324	4	9.85e-05
				Rv1535	2	0.00107873		tatB	2	0.00132284		rfbD	3	0.0019972		gpsI	4	0.00230149		rpsN1	5	0.00203838		Rv0756c	4	0.00167174
				lipF	2	0.00107873		Rv3092c	2	0.00036226		pks6	3	0.00182885		pepR	4	0.00230149		gpsI	5	0.00185817		Rv1995	4	0.00054623
				mmpL10	2	0.00107873		rpfA	2	0		PE5	3	0.00156078		Rv2781c	4	0.00230149		pepR	5	0.00185817		Rv2633c	4	0
				rfbD	2	0.00107873		era	2	0		canA	3	0.0015491		relA	4	0.00024631		Rv3921c	5	0.00173728		Rv2645	4	0.00155282
				Rv2367c	2	0.00102772		Rv0804	2	0		rho	3	0.00144984		Rv2365c	4	0.00169318		Rv3922c	5	0.00173728		Rv2826c	4	0.00083312
				Rv0176	2	0.00078009		Rv2365c	2	0		rplP	3	0.00131602		Rv2366c	4	0.00169318		Rv2028c	5	0.00161949		Rv3179	4	0.00056974
				Rv0177	2	0.00078009		Rv2366c	2	0		rpmC	3	0.00131602		canA	4	0.00500947		atpC	5	0.00145345		Rv3289c	4	0.00120553
				Rv3092c	2	0.00062976		ccdA	1	0		rpsQ	3	0.00131602		cysN	4	0.00500947		atpG	5	0.00145345		Rv3675	4	0.00154939
				rnpA	2	0.0005786		Rv0528	1	0		Rv0990c	3	0.00125842		trxB1	4	0.00289363		atpH	5	0.00145345		usfY	4	0.00120553
				Rv3921c	2	0.0005786		lpqH	1	0		Rv0991c	3	0.00125842		Rv0465c	4	0.0130106		ctpF	5	0.0012475		atpE	4	0.00069662
				Rv3922c	2	0.0005786		mmaA2	1	0		papA3	3	0.00117012		rho	3	0.0028517		rpsM	5	0.0012437		esxR	4	0.00075514
				trcR	2	0.00055839		pckA	1	0		mmpL10	3	0.00117012		Rv3767c	3	0.00063723		Rv2632c	5	0.0011772		fbpA	4	0.00145559
				trcS	2	0.00055839		ppiB	1	0		pstA2	3	0.00093374		35kd_ag	3	0.00033319		Rv2633c	5	0.0011772		lppO	4	0.0028389
				Rv2003c	2	0.00055482		Rv0148	1	0		pstC1	3	0.00093374		phoT	3	0.0022713		rpsJ	5	0.00106536		parB	4	0.0017765
				Rv3354	2	0.00055482		Rv1535	1	0		nuoH	3	0.00090967		PE25	3	0.00152935		PPE50	5	0.00103988		PE15	4	0
				Rv2052c	2	0.00055482		Rv2280	1	0		nuoI	3	0.00090967		PPE41	3	0.00152935		hsp	5	0.00078813		PPE20	4	0
				moeX	2	0.00047189		desA1	1	0		nuoJ	3	0.00090967		iniC	3	0.00128379		Rv3678c	5	4.361e-05		rpmB2	4	0.00157489
				PPE15	2	0.00045821		dxs2	1	0		nuoK	3	0.00090967		nuoH	3	0.00128379		ctpV	4	0.00245959		rpmG1	4	0.00157489
				Rv0597c	2	0.00045821		gid	1	0		nuoL	3	0.00090967		nuoK	3	0.00128379		Rv1955	4	0.00245211		Rv0412c	4	0.00083312
				groEL2	2	0		gyrA	1	0		nuoM	3	0.00090967		nuoL	3	0.00128379		Rv1870c	4	0.00197551		Rv3096	4	0.00083312
				otsB1	2	0		lgt	1	0		nuoN	3	0.00090967		nuoM	3	0.00128379		Rv0842	4	0.00191057		obg	4	0.00278342
				idsB	2	0		lipF	1	0		Rv0487	3	0.00079829		nuoN	3	0.00128379		rplJ	4	0.00177924		proB	4	0.00278342
				moaA1	1	0		lppX	1	0		PPE19	3	0.00074461		infC	3	0.00171282		nuoN	4	0.00174081		Rv1498c	4	0.00122034
				Rv1265	1	0		mmpL10	1	0		Rv0207c	3	0.00074301		rplT	3	0.00171282		rfbD	4	0.00162114		Rv2272	4	0.00278342
				secF	1	0		parA	1	0		Rv3767c	3	0.00073324		rpmI	3	0.00171282		Rv1817	4	0.0014313		Rv2271	4	0.00278342
				Rv0439c	1	0		parB	1	0		Rv1503c	3	0.00069028		tsnR	3	0.00171282		rplE	4	0.00143128		ppsA	4	0.00075623
				cysK2	1	0		pitB	1	0		trxB2	3	0.0005173		sodA	3	0.00142115		rplN	4	0.00143128		cyp135A1	3	0.00050983
				dhaA	1	0		qcrB	1	0		trxC	3	0.0005173		mycP3	3	0.00142115		rplX	4	0.00143128		folP2	3	0.00038912
				gmk	1	0		rfbD	1	0		narK2	3	0.0004777		Rv0289	3	0.00142115		Rv0282	4	0.00141517		kefB	3	0.00050983
				hisG	1	0		rho	1	0		narX	3	0.0004777		Rv1535	3	0.00160565		Rv0283	4	0.00141517		narI	3	0.00068853
				Rv0760c	1	0		rplT	1	0		nrdZ	3	0.0004777		Rv1073	3	0.00022172		rnpA	4	0.00125461		Rv0082	3	0.00060013
				glfT1	1	0		rpmE	1	0		Rv1732c	3	0.00036037		papA3	3	0.00132485		mas	4	0.00125326		Rv0098	3	0.00060013
				phoH2	1	0		rpmH	1	0		Rv1733c	3	0.00036037		nrdZ	3	0.00079232		che1	4	0.00122566		Rv0100	3	0.00060013
				pknB	1	0		rpmI	1	0		clpB	3	0.0003393		Rv0079	3	0.00079232		cysH	4	0.00122566		Rv0987	3	0.00050983
				Rv1506c	1	0		Rv0823c	1	0		fdxA	3	0.00033817		Rv1813c	3	0.00079232		acpS	4	0.00096119		Rv1204c	3	0.00038912
				Rv2654c	1	0		Rv1460	1	0		Rv2004c	3	0.00033817		TB31.7	3	0.00079232		pks3	4	0.00088341		Rv1496	3	0.00106691
				Rv2665	1	0		Rv1841c	1	0		Rv2005c	3	0.00033817		Rv1334	3	0.00084109		rpsF	4	0.0008161		Rv1841c	3	0.00102655
				Rv3160c	1	0		Rv2082	1	0		Rv0176	3	0.00016766		Rv1335	3	0.00084109		fadD29	4	0.00079277		Rv2136c	3	0.00038912
				Rv3161c	1	0		Rv2189c	1	0		Rv0177	3	0.00016766		rnpA	3	0.00029788		Rv2949c	4	0.00079277		Rv2307A	3	0.00038912
				Rv3662c	1	0		Rv2958c	1	0		rnpA	3	0.00015222		Rv3921c	3	0.00029788		fadB5	4	0.000765		Rv2336	3	0.00067543
				Rv3870	1	0		Rv3805c	1	0		Rv2669	3	2.35e-06		Rv3922c	3	0.00029788		Rv1910c	4	0.000765		Rv2712c	3	0.00059862
				Rv3871	1	0		Rv3807c	1	0		Rv3160c	2	0.00118412		bglS	3	0.0028683		rplK	4	0.00066887		Rv2742c	3	0.00038912
				PE17	1	0		Rv3920c	1	0		Rv3161c	2	0.00118412		rnhB	3	0.00031825		Rv1813c	4	0.00062194		Rv2745c	3	0.00120612
				rpsN2	1	0		trpA	1	0		Rv3889c	2	0.00107017		Rv2901c	3	0.00031825		TB31.7	4	0.00062194		Rv3137	3	0.00060013
				serB1	1	0		tsnR	1	0		glfT1	2	0.00090998		gid	3	0.00147148		rplP	4	0.00055029		Rv3237c	3	0.00050983
				Rv0528	1	0		esxC	1	0		Rv2665	2	0.00090998		parA	3	0.00147148		rplV	4	0.00055029		Rv3440c	3	0.00161555
				Rv1856c	1	0		esxD	1	0		Rv1481	2	0.00090767		Rv0574c	3	0.0008351		rpmC	4	0.00055029		gyrB	3	0.00048336
				Rv2989	1	0		ftsE	1	0		PPE58	2	0.0008379		clpB	3	0.00019412		rpsC	4	0.00055029		hpt	3	0.00112252
				Rv1998c	1	0		PPE1	1	0		fdxC	2	0.00080832		Rv0597c	3	0.00233798		rpsQ	4	0.00055029		PE5	3	0.00070063
				Rv1999c	1	0		Rv0097	1	0		Rv1178	2	0.00080832		leuD	3	0.00175508		nirB	4	0.0004964		PPE51	3	0.00060013
				nagA	1	0		Rv3311	1	0		gid	2	0.00079818		pstA1	3	0.00436335		nrdB	3	0.00140152		rpmD	3	0.00128059
				mmaA2	1	0		Rv3889c	1	0		parA	2	0.00079818		Rv0990c	3	0.00088562		Rv0232	3	0.00140152		Rv0282	3	0.00070063
				gid	1	0		sodA	1	0		Rv0888	2	0.000784		Rv0991c	3	0.00088562		PE15	3	0.00132583		Rv0283	3	0.00070063
				infC	1	0		accD6	1	0		PE17	2	0.0007335		fadD10	3	0.00073782		PPE20	3	0.00132583		Rv0461	3	0.00176084
				lgt	1	0		bglS	1	0		desA1	2	0.00070654		PPE1	3	0.00073782		lgt	3	0.00113485		Rv1836c	3	0.00067543
				parA	1	0		cmk	1	0		Rv0823c	2	0.00070654		Rv0097	3	0.00073782		leuD	3	0.00112955		Rv2562	3	0.00090852
				parB	1	0		engA	1	0		bglS	2	0.00066715		Rv0098	3	0.00073782		Rv0116c	3	0.00105652		Rv2952	3	0.00050983
				rho	1	0		fadB3	1	0		leuD	2	0.00066715		Rv0654	3	0.00160673		rpfA	3	0.00104875		Rv3205c	3	0.00070063
				rplT	1	0		gcp	1	0		pstA1	2	0.00066715		rplJ	3	0.00160673		Rv0597c	3	0.00096749		Rv3587c	3	0.00050983
				rpmE	1	0		hsdS.1	1	0		moaA1	2	0.00054679		PPE3	3	0.0016712		Rv1148c	3	0.00096295		Rv3921c	3	0.00038912
				rpmI	1	0		mycP3	1	0		ispD	2	0.00049635		Rv3463	3	0.00075853		glfT1	3	0.00087174		Rv3922c	3	0.00038912
				Rv0823c	1	0		oppA	1	0		ispF	2	0.00049635		fadB5	3	0.00047906		Rv1458c	3	0.00080784		ctpG	3	0
				Rv3920c	1	0		PE10	1	0		Rv3583c	2	0.00049635		furA	3	0.00047906		Rv2484c	3	0.00079921		ctpJ	3	0
				trpA	1	0		phoH1	1	0		mycP3	2	0.00048103		katG	3	0.00047906		panC	3	0.00078982		dnaJ2	3	0.00033486
				tsnR	1	0		phoT	1	0		Rv0289	2	0.00048103		Rv0487	3	0.00100033		Rv3600c	3	0.00078982		hsd4A	3	0.00083312
				esxC	1	0		pstA1	1	0		Rv0290	2	0.00048103		Rv1504c	2	0.00024701		pheS	3	0.00077336		idsA2	3	0.00076314
				Rv3311	1	0		Rv0290	1	0		Rv0292	2	0.00048103		Rv1506c	2	0.00024701		Rv1535	3	0.00075516		mmr	3	0.00033486
				mycP3	1	0		Rv0292	1	0		ftsE	2	0.000474		lppX	2	0		Rv0010c	3	0.00067501		mptA	3	0.00076314
				phoH1	1	0		Rv0616c	1	0		hemD	2	0.00043882		truA	2	0		gcvH	3	0.0006587		PPE15	3	0.00083312
				Rv0290	1	0		Rv0839	1	0		mmpL2	2	0.00043882		prcA	2	0		sodA	3	0.00065142		purT	3	0.00033486
				Rv0938	1	0		Rv0938	1	0		serB1	2	0.00043882		Rv2129c	2	0.00048362		mycP3	3	0.00065142		Rv0219	3	0.00083312
				Rv1709	1	0		Rv1708	1	0		ppiB	2	0.00042137		nrdH	2	0.00018604		Rv0289	3	0.00065142		Rv1588c	3	0.00033486
				Rv1716	1	0		Rv1709	1	0		gmk	2	0.0004126		lgt	2	0.00018604		Rv0290	3	0.00065142		Rv1780	3	0.00220089
				Rv2759c	1	0		Rv1711	1	0		dfp	2	0.0004126		rplA	2	0.00048761		Rv0292	3	0.00065142		Rv1875	3	0.00083312
				Rv2760c	1	0		Rv1714	1	0		Rv1504c	2	0.0004126		trpA	2	0.00018604		hemD	3	0.00064656		Rv1975	3	0.00185972
				ino1	1	0		Rv1716	1	0		Rv1505c	2	0.0004126		Rv3160c	2	0.0011176		canA	3	0.00064546		Rv1990c	3	0.00046747
				PE20	1	0		Rv1717	1	0		Rv1506c	2	0.0004126		Rv3161c	2	0.0011176		cysD	3	0.00064546		Rv1991c	3	0
				PPE31	1	0		Rv2248	1	0		Rv3870	2	0.0004126		Rv0827c	2	0.00035687		Rv3092c	3	0.00056821		Rv1993c	3	0
				PPE32	1	0		Rv2337c	1	0		Rv3871	2	0.0004126		ispD	2	0.00035687		cydA	3	0.00055343		Rv2372c	3	0.00033486
				PPE33	1	0		Rv2367c	1	0		Rv2280	2	0.00039533		ispF	2	0.00035687		PPE1	3	0.00055125		Rv3008	3	0
				ispD	1	0		Rv2424c	1	0		Rv0597c	2	0.00032283		PE26	2	0.00030359		Rv0097	3	0.00055125		Rv3242c	3	0.00051406
				ispF	1	0		Rv2488c	1	0		htpG	2	0.00027767		cyp121	2	0.00020185		papA3	3	0.00048235		Rv3547	3	0.00035577
				lldD1	1	0		Rv2650c	1	0		Rv0789c	2	0.00027767		efpA	2	0.00020923		pks4	3	0.00048235		Rv3733c	3	0.00033486
				mkl	1	0		Rv2686c	1	0		rnhB	2	0.00027767		pstC1	2	0.00040192		mmpL10	3	0.00048235		Rv3848	3	0
				mprB	1	0		Rv2757c	1	0		Rv2901c	2	0.00027767		Rv2507	2	0.00108928		iniC	3	0.00044386		Rv3900c	3	0
				pqqE	1	0		Rv2759c	1	0		Rv2367c	2	0.00025444		serB1	2	0.00108928		nuoJ	3	0.00044386		treY	3	0.00120254
				Rv0692	1	0		Rv2760c	1	0		efpA	2	0.00016766		Rv2003c	2	0.0002852		nuoK	3	0.00044386		treZ	3	0.00120254
				Rv0695	1	0		Rv3749c	1	0		Rv2003c	2	0.00015782		Rv3354	2	0.0002852		nuoL	3	0.00044386		trxB1	3	0.00046662
				Rv3618	1	0		Rv3848	1	0		Rv3354	2	0.00015782		rplF	2	0		nuoM	3	0.00044386		gid	3	0.00022474
				lipX	1	0		Rv3861	1	0		PPE1	2	0.00015476		rpmH	2	0		lppL	3	0.0004399		ltp1	3	0
				PPE17	1	0		ideR	1	0		Rv0097	2	0.00015476		Rv0750	2	0.00038884		Rv2708c	3	0.00042086		qcrA	3	0
				Rv0356c	1	0		ino1	1	0		gcp	2	0.00015476		greA	2	0.00074604		narX	3	0.00041769		Rv0474	3	0.0006317
				Rv2033c	1	0		lprQ	1	0		deoC	2	0.00014251		pbpA	2	0.00077714		Rv0080	3	0.00041769		Rv1815	3	0.00046662
				Rv2520c	1	0		PE20	1	0		trcR	2	0.00014251		pknA	2	0.00077714		kstD	3	0.00038263		Rv2665	3	0.00083312
				fdxC	1	0		PPE31	1	0		trcS	2	0.00014251		pknB	2	0.00077714		trxB1	3	0.00037148		Rv3005c	3	0.00162271
				ggtA	1	0		PPE32	1	0		Rv2989	2	0.00011746		Rv3863	2	0.00077714		Rv2927c	3	0.00036708		treX	3	0.00120254
				lipP	1	0		PPE33	1	0		fadB5	2	8.214e-05		Rv2035	2	0		qcrA	3	0.00036497		whiB2	3	0
				mfd	1	0		Rv0990c	1	0		furA	2	8.214e-05		Rv2036	2	0		qcrB	3	0.00036497		ksgA	3	0.0009974
				ponA1	1	0		Rv0991c	1	0		katG	2	8.214e-05		argJ	2	0.00285613		fadE26	3	0.00036362		PE_PGRS59	3	0.00049826
				Rv0010c	1	0		Rv3767c	1	0		Rv0356c	2	0		Rv0010c	2	0.00285613		Rv3822	3	0.0003596		PPE33	3	0.00049826
				Rv0051	1	0		ispD	1	0		Rv2036	2	0		Rv3222c	2	0.00036073		Rv0637	3	0.00035526		PPE38	3	0.00042473
				Rv0875c	1	0		ispF	1	0		rpmH	2	0		Rv2280	2	0.00027503		era	3	0.00035112		PPE43	3	0.00057804
				Rv1178	1	0		lipQ	1	0		Rv1339	2	0		oxcA	2	0.00093422		Rv2366c	3	0.00035112		PPE63	3	0.00148524
				Rv3690	1	0		lldD1	1	0		ptrBb	2	0		secF	2	9.25e-05		Rv0059	3	0.00034278		rpfB	3	0.0009974
				Rv3691	1	0		mkl	1	0		lppX	2	0		nrdB	2	0.00245397		Rv2004c	3	0.00034274		Rv0950c	3	0.0009974
								mprB	1	0		mprB	2	0		moaA1	2	0.0002976		Rv2005c	3	0.00034274		Rv1215c	3	0.00100824
								papA5	1	0		rplT	2	0		Rv3889c	2	0.00043058		Rv3767c	3	0.00033899		Rv1218c	3	0.00100824
								plsC	1	0		rpmI	2	0		Rv1709	2	0.00043058		Rv2562	3	0.00033422		Rv1988	3	0.00073887
								PPE19	1	0		truA	2	0		Rv1710	2	0.00043058		rho	3	0.00032652		Rv2884	3	0.00151085
								pqqE	1	0		tsnR	2	0		Rv3092c	2	0.00019168		clpP2	3	0.0002447		Rv2957	3	0.0014891
								Rv0692	1	0		otsB1	2	0		Rv0789c	2	0.00022575		Rv1397c	3	0.00022669		Rv3714c	3	0.000949
								Rv0695	1	0		idsB	2	0		pimB	2	0.00237722		rpmH	3	0.00022001		pknB	3	0.00143682
								Rv0696	1	0		Rv0077c	1	0		ptrBb	2	0		Rv3920c	3	0.00022001		atsA	3	0.00137804
								Rv2600	1	0		Rv0193c	1	0		Rv0516c	2	0.0011283		clpB	3	0.00013548		Rv1869c	3	0.00075269
								Rv3527	1	0		Rv0793	1	0		hemB	2	0.00032072		Rv1072	3	0.00013133		Rv1870c	3	0.00075269
								Rv3583c	1	0		Rv0883c	1	0		Rv2367c	2	0.00013932		Rv0175	3	0.00010245		ripA	3	0.0003704
								whiB6	1	0		Rv2129c	1	0		Rv3049c	2	0.00131779		Rv0176	3	0.00010245		Rv0241c	3	0.00116344
								eis	1	0		Rv3334	1	0		Rv2699c	2	0.00041354		Rv0177	3	0.00010245		rplV	3	0.00114314
								fadE4	1	0		hemB	1	0		PE17	2	0.00074169		Rv0178	3	0.00010245		Rv1171	3	0.00102524
								otsB1	1	0		pimB	1	0		Rv1875	2	0.00074169		groEL2	3	7.5e-05		Rv1523	3	0.00060612
								Rv0356c	1	0		Rv0470A	1	0		Rv2989	2	0.00050587		katG	3	1.033e-05		cyp139	2	0.00033395
								Rv0565c	1	0		Rv2084	1	0		arsB1	1	0		Rv0477	2	0.00064655		glnA3	2	0.00023971
								Rv2033c	1	0		Rv2507	1	0		coaE	1	0		ahpE	2	0.00060494		hsaF	2	0.00023585
								Rv3358	1	0		Rv3728	1	0		cspA	1	0		embB	2	0.00060494		mce4B	2	0.00023971
								tig	1	0		Rv1761c	1	0		mmpL7	1	0		Rv2239c	2	0.00060494		mce4C	2	0.00023971
								ansP1	1	0		Rv2560	1	0		Rv3282	1	0		Rv3338	2	0.00060494		PE_PGRS14	2	0.00015503
								cobQ1	1	0		Rv0139	1	0		cobB	1	0		argB	2	0.00057505		PE_PGRS36	2	0.00014941
								fdxC	1	0		Rv0397	1	0		pgk	1	0		argJ	2	0.00057505		PE_PGRS54	2	0.00014941
								ggtA	1	0		Rv0688	1	0		recG	1	0		Rv1405c	2	0.00057505		PE21	2	0.00014941
								idsB	1	0		secF	1	0		tpi	1	0		ggtA	2	0.00057505		pgsA3	2	0.00023585
								lipP	1	0		Rv0439c	1	0		lpqH	1	0		manA	2	0.00056164		purU	2	0.00036042
								lprI	1	0		lppS	1	0		Rv2557	1	0		PPE48	2	0.00055775		Rv0161	2	0.00033395
								mfd	1	0		aao	1	0		Rv2558	1	0		esxQ	2	0.0005454		Rv0306	2	0.00023971
								PE_PGRS62	1	0		malQ	1	0		nrdF2	1	0		rpmB2	2	0.0005454		Rv0961	2	0.00036042
								pknI	1	0		proW	1	0		rpsH	1	0		rpmG1	2	0.0005454		Rv1084	2	0.00033395
								pks6	1	0		proZ	1	0		Rv0823c	1	0		Rv2657c	2	0.00051491		Rv1113	2	0.00023971
								ponA1	1	0		Rv1875	1	0		Rv3805c	1	0		Rv0789c	2	0.00048873		Rv1842c	2	0.00023585
								priA	1	0		Rv2466c	1	0		Rv3920c	1	0		Rv2372c	2	0.00048873		Rv2563	2	0.00023971
								Rv0010c	1	0		Rv2699c	1	0		eis	1	0		Rv1726	2	0.00048148		Rv2675c	2	0.00033395
								Rv0051	1	0		Rv3054c	1	0		otsB1	1	0		Rv2706c	2	0.00046037		Rv2787	2	0.00033395
								Rv0052	1	0		murI	1	0		PE_PGRS46	1	0		Rv2557	2	0.00042108		Rv3180c	2	0.00023971
								Rv0874c	1	0		Rv3422c	1	0		Rv2033c	1	0		Rv2558	2	0.00042108		Rv3421c	2	0.00014941
								Rv1171	1	0		cysK2	1	0		Rv2304c	1	0		Rv3805c	2	0.00042108		Rv3594	2	0.00034021
								Rv1178	1	0		dhaA	1	0		fabG4	1	0		Rv2884	2	0.00042086		Rv3611	2	0.00046946
								Rv1339	1	0		narK1	1	0		fdxC	1	0		adk	2	0.00040481		Rv3655c	2	0.00014941
								Rv1405c	1	0		Rv0519c	1	0		ggtA	1	0		Rv3282	2	0.00040481		Rv3656c	2	0.00014941
								Rv1523	1	0		pbpA	1	0		lipP	1	0		Rv3284	2	0.00040481		Rv3770c	2	0.00023971
								Rv1954c	1	0		pknA	1	0		Rv1178	1	0		secY	2	0.00040481		Rv3832c	2	0.00014594
								Rv2022c	1	0		pknB	1	0		Rv2816c	1	0		relA	2	0.00039809		Rv3833	2	0.00014594
								Rv2103c	1	0		Rv1574	1	0		Rv3369	1	0		PPE3	2	0.00039337		Rv3909	2	0.00023971
								Rv2128	1	0		Rv1615	1	0		PE20	1	0		Rv1517	2	0.00039252		acn	2	0.00033395
								Rv2336	1	0		Rv3662c	1	0		PPE31	1	0		Rv3312A	2	0.00039252		lppL	2	0.00014941
								Rv2417c	1	0		echA8	1	0		PPE32	1	0		pknB	2	0.00039252		PPE4	2	0.00034021
								Rv2620c	1	0		glnA1	1	0		PPE33	1	0		Rv3863	2	0.00039252		Rv0059	2	0.00034021
								Rv2662	1	0		arsB1	1	0		lldD1	1	0		Rv3680	2	0.00032566		Rv0176	2	0.00034021
								Rv2816c	1	0		coaE	1	0		Rv0077c	1	0		Rv1708	2	0.00030027		Rv0177	2	0.00034021
								Rv3351c	1	0		cspA	1	0		Rv0193c	1	0		Rv1709	2	0.00030027		Rv1728c	2	0.00014941
								Rv3369	1	0		mmpL7	1	0		Rv0793	1	0		Rv1710	2	0.00030027		Rv3528c	2	0.00023971
								Rv3542c	1	0		mog	1	0		Rv3334	1	0		ltp1	2	0.00029295		sigD	2	0.00014594
								Rv3690	1	0		prcA	1	0		Rv0470A	1	0		ispF	2	0.00028362		argD	2	0.00044773
								Rv3691	1	0		Rv1230c	1	0		Rv2084	1	0		PE17	2	0.0002785		argF	2	0.00044773
								Rv3693	1	0		Rv2456c	1	0		Rv3233c	1	0		esxU	2	0.00023933		argR	2	0.00044773
												Rv3282	1	0		cysK2	1	0		PPE15	2	0.00022277		atsF	2	0.00042782
												tatC	1	0		dhaA	1	0		PPE43	2	0.00022277		cyp125	2	0.00014724
												Rv2658c	1	0		echA12	1	0		Rv1435c	2	0.00022277		cyp130	2	0
												rpsN2	1	0		lpqS	1	0		dnaE1	2	0.00022215		cyp135B1	2	0
												Rv0004	1	0		PPE15	1	0		secF	2	0.00021657		fadA5	2	0.00014724
												Rv2059	1	0		glfT1	1	0		Rv2699c	2	0.00021444		fadE28	2	0.00014724
												ccdA	1	0		Rv2665	1	0		Rv3222c	2	0.00021074		fadE29	2	0.00014724
												Rv0528	1	0		Rv3662c	1	0		Rv3220c	2	0.00021074		kstR	2	0
												Rv1998c	1	0		esxC	1	0		phoT	2	0.00019179		lytB1	2	0
												Rv1999c	1	0		esxD	1	0		pstA1	2	0.00019179		PE27A	2	0
												nagA	1	0		Rv2638	1	0		esxC	2	0.00018147		PE7	2	0
												lpqH	1	0		Rv2865	1	0		Rv1184c	2	0.00018101		pks11	2	0
												lgt	1	0		engA	1	0		Rv1506c	2	0.00017859		Rv0331	2	0
												nrdF2	1	0		Rv1716	1	0		Rv1733c	2	0.00017675		Rv0520	2	0.00033486
												Rv1841c	1	0		Rv0239	1	0		PE25	2	0.00017662		Rv0576	2	0
												Rv3805c	1	0		Rv0240	1	0		PPE41	2	0.00017662		Rv0688	2	0.00044773
												Rv3806c	1	0		Rv2239c	1	0		PE26	2	0.0001736		Rv0730	2	0.00044773
												Rv3920c	1	0		Rv3335c	1	0		Rv0264c	2	0.0001604		Rv0793	2	0.00025661
												trpA	1	0		Rv3338	1	0		rpsI	2	0.00015617		Rv0837c	2	0
												esxD	1	0		topA	1	0		Rv2665	2	0.00014659		Rv0911	2	0
												PPE14	1	0		Rv2466c	1	0		Rv2003c	2	0.00013848		Rv0912	2	0
												Rv3311	1	0		Rv3054c	1	0		Rv3354	2	0.00013848		Rv0963c	2	0.00033486
												cmk	1	0		dapF	1	0		priA	2	0.00013685		Rv0965c	2	0
												engA	1	0		trcR	1	0		Rv0990c	2	0.00013133		Rv1048c	2	0
												phoH1	1	0		aceAb	1	0		Rv0991c	2	0.00013133		Rv1075c	2	0.00044773
												Rv0938	1	0		cyp128	1	0		rplF	2	0.00013086		Rv1645c	2	0
												Rv1709	1	0		embR	1	0		rplR	2	0.00013086		Rv2044c	2	0.00079907
												Rv1711	1	0		fadE15	1	0		rpmD	2	0.00013086		Rv2526	2	0
												Rv1716	1	0		lprA	1	0		rpsE	2	0.00013086		Rv2530A	2	0.00033486
												Rv2424c	1	0		Rv1269c	1	0		rpsH	2	0.00013086		Rv2737A	2	0.00044773
												Rv2760c	1	0		TB18.6	1	0		trpA	2	0.00011614		Rv2991	2	0
												ino1	1	0		menE	1	0		trpC	2	0.00011614		Rv3076	2	0.00042782
												PE20	1	0		rhlE	1	0		cyp121	2	0.00010994		Rv3415c	2	0
												PPE31	1	0		Rv0004	1	0		hemB	2	0.00010841		Rv3542c	2	0.00014724
												PPE32	1	0		Rv3212	1	0		dapF	2	0.0001047		Rv3697A	2	0
												PPE33	1	0		Rv2358	1	0		pdhB	2	0.00010245		Rv3831	2	0.00020388
												lldD1	1	0		rpsN2	1	0		ptrBb	2	8.85e-05		Rv3887c	2	0
												pqqE	1	0		Rv1929c	1	0		lipA	2	0		Rv3889c	2	0
												Rv0695	1	0		Rv2059	1	0		lepB	2	0		era	2	0.00033486
												eis	1	0		Rv2990c	1	0		prcA	2	0		fadD30	2	0
												Rv2033c	1	0		Rv0439c	1	0		rnhB	2	0		hrcA	2	0
												Rv3189	1	0		fadE1	1	0		rplA	2	0		lipP	2	0.00021713
												Rv3358	1	0		fgd2	1	0		PE_PGRS30	2	0		papA5	2	0.00033486
												ansP1	1	0		Rv1998c	1	0		infC	2	0		ribG	2	0.00079907
												ggtA	1	0		lppU	1	0		lppX	2	0		rpmE	2	0
												lipP	1	0		aao	1	0		mfd	2	0		rpsQ	2	0
												rplA	1	0		proX	1	0		rplT	2	0		Rv0544c	2	0
												Rv0051	1	0		mobA	1	0		rpmI	2	0		Rv1565c	2	0.00044773
												Rv0052	1	0		Rv0556	1	0		rpoA	2	0		Rv1591	2	0
												Rv2128	1	0		Rv2966c	1	0		otsB1,otsB	2	0		Rv1693	2	0.00021713
												Rv3369	1	0		Rv3371	1	0		gyrA	2	0		Rv2553c	2	0
												Rv3691	1	0		Rv3376	1	0		Rv0074	2	0		Rv3920c	2	0
																				lpqD	1	0		secF	2	0.00042782
																				mce3B	1	0		tig	2	0.00021713
																				metC	1	0		citA	2	0.00072578
																				Rv1404	1	0		PE18	2	0.00038065
																				Rv1669	1	0		PE27	2	0
																				Rv1724c	1	0		PPE32	2	0
																				Rv1740	1	0		Rv0347	2	0.00072208
																				Rv2559c	1	0		Rv0518	2	0
																				ftsQ	1	0		Rv0839	2	0
																				hemZ	1	0		Rv0890c	2	0.00072578
																				inhA	1	0		Rv1004c	2	0.00024965
																				murC	1	0		Rv1773c	2	0.00049826
																				pabC	1	0		Rv1774	2	0.00049826
																				ribG	1	0		Rv3354	2	0.00024965
																				rpe	1	0		accA3	2	0.00072208
																				Rv1728c	1	0		efpA	2	0
																				Rv1747	1	0		nuoN	2	0.00041994
																				Rv2102	1	0		panD	2	0
																				Rv2553c	1	0		rplX	2	0.00049826
																				rocA	1	0		rpsC	2	0.00072208
																				mmpL13a	1	0		rpsN1	2	0.00049826
																				PE_PGRS5	1	0		Rv0597c	2	0.00019553
																				Rv0088	1	0		Rv3529c	2	0.00022803
																				Rv0595c	1	0		glyA2	2	0.00025428
																				Rv1995	1	0		ilvG	2	0.00082364
																				Rv2527	1	0		nrdB	2	0.00055441
																				proC	1	0		PE_PGRS33	2	0.00082364
																				rhlE	1	0		pgsA2	2	0.00082364
																				Rv0299	1	0		Rv0071	2	0.00025428
																				Rv1320c	1	0		Rv0441c	2	0.00082364
																				Rv1360	1	0		Rv0658c	2	0.00082364
																				sigK	1	0		Rv0750	2	0.00082364
																				lysX	1	0		Rv0991c	2	0.00031885
																				Rv2659c	1	0		Rv1873	2	0.00055441
																				Rv2660c	1	0		Rv2566	2	0.00019828
																				ilvN	1	0		rne	2	0.00082364
																				Rv2560	1	0		rpsE	2	0.00055441
																				Rv0947c	1	0		Rv0659c	2	0.00082364
																				fadD14	1	0		Rv1823	2	0.00082364
																				PE19	1	0		cobQ1	2	0.00010227
																				Rv0223c	1	0		cobU	2	0.00010227
																				Rv0311	1	0		fadE9	2	0.00010227
																				Rv1671	1	0		hsp	2	0
																				Rv1920	1	0		mmsB	2	0.00010227
																				Rv0239	1	0		Rv0328	2	0
																				Rv0659c	1	0		Rv0434	2	0.00010227
																				topA	1	0		Rv0458	2	0
																				Rv1945	1	0		Rv0459	2	0
																				Rv2358	1	0		Rv0488	2	0
																				rpsR2	1	0		Rv1721c	2	0.00024363
																				Rv0106	1	0		Rv1894c	2	0
																				Rv1929c	1	0		Rv1991A	2	0
																				Rv2990c	1	0		Rv3034c	2	0.00024363
																				ctaC	1	0		Rv3035	2	0.00024363
																				greA	1	0		Rv3294c	2	0.00010227
																				pgk	1	0		Rv3357	2	0.00024363
																				Rv1097c	1	0		Rv3359	2	0.00035028
																				Rv1099c	1	0		Rv3901c	2	0
																				Rv2968c	1	0		uvrC	2	0
																				Rv2969c	1	0		whiB5	2	0
																				secD	1	0		fadA2	2	0.00035028
																				tpi	1	0		fadE24	2	0
																				lppU	1	0		leuD	2	0.00035028
																				rpsO	1	0		mfd	2	0
																				aao	1	0		Rv0433	2	0.00010227
																				proX	1	0		Rv1021	2	0
																				Rv1875	1	0		Rv3863	2	0.00024363
																				Rv2466c	1	0		Rv1586c	2	0.00027941
																				Rv3054c	1	0		Rv2052c	2	0.00032999
																				Rv3447c	1	0		Rv3362c	2	0.00029158
																				rplM	1	0		Rv3363c	2	0.00029158
																				Rv3095	1	0		mmpL7	2	0.00032999
																				arsC	1	0		pepR	2	0.00081316
																				cysK2	1	0		rplB	2	0.00032999
																				echA12	1	0		rplD	2	0.00032999
																				metH	1	0		rplW	2	0.00032999
																				mez	1	0		rpsS	2	0.00032999
																				moaE1	1	0		Rv0089	2	0
																				rpfD	1	0		Rv2009	2	2.36e-06
																				Rv1217c	1	0		Rv0473	2	0
																				accD5	1	0		Rv3466	2	0.00053408
																				arsA	1	0		nirB	2	0.00031198
																				arsB1	1	0		PE9	2	0.00024949
																				coaE	1	0		Rv0116c	2	0.00024949
																				lpqF	1	0		rpfA	2	0.00024949
																				mmpL7	1	0		Rv2949c	2	0.00031198
																				rpsA	1	0		fadD23	2	0
																				rraA	1	0		atpF	2	0
																				Rv0227c	1	0		atpG	2	0
																				Rv3050c	1	0		PE13	2	0
																				Rv3224A	1	0		PPE18	2	0
																				Rv3281	1	0		Rv1506c	2	0
																				echA14	1	0		tpx	2	0
																				rocD1	1	0		gatA	1	0
																				rocD2	1	0		gatC	1	0
																				rocE	1	0		lipZ	1	0
																				Rv1588c	1	0		lppY	1	0
																				Rv2319c	1	0		lpqQ	1	0
																				Rv2731	1	0		relA	1	0
																				Rv2826c	1	0		Rv0205	1	0
																				Rv2494	1	0		Rv0264c	1	0
																				fadE1	1	0		Rv0499	1	0
																				fgd2	1	0		Rv0525	1	0
																				Rv1998c	1	0		Rv0571c	1	0
																				Rv2280	1	0		Rv0610c	1	0
																				desA1	1	0		Rv0770	1	0
																				Rv0823c	1	0		Rv0801	1	0
																				Rv3806c	1	0		Rv1045	1	0
																				esxD	1	0		Rv1081c	1	0
																				PE9	1	0		Rv1106c	1	0
																				PPE14	1	0		Rv1314c	1	0
																				Rv1990c	1	0		Rv1520	1	0
																				Rv2652c	1	0		Rv1561	1	0
																				Rv2367c	1	0		Rv1833c	1	0
																				fadE19	1	0		Rv3013	1	0
																				kshA	1	0		Rv3238c	1	0
																				oxcA	1	0		Rv3510c	1	0
																				PE20	1	0		Rv3525c	1	0
																				PPE31	1	0		Rv3766	1	0
																				PPE32	1	0		Rv3827c	1	0
																				PPE33	1	0		glfT1	1	0
																				lldD1	1	0		PE1	1	0
																				pqqE	1	0		rfbD	1	0
																				cut2	1	0		Rv0143c	1	0
																				eis	1	0		Rv1835c	1	0
																				glbN	1	0		adi	1	0
																				hsaE	1	0		argB	1	0
																				nirD	1	0		argC	1	0
																				PE_PGRS46	1	0		ctpV	1	0
																				Rv2034	1	0		dinP	1	0
																				Rv2035	1	0		dnaE2	1	0
																				Rv2036	1	0		erg3	1	0
																				Rv2302	1	0		fadD35	1	0
																				Rv2304c	1	0		fadE8	1	0
																				Rv2662	1	0		fdxB	1	0
																				Rv2807	1	0		fmu	1	0
																				lipP	1	0		furB	1	0
																				rimM	1	0		gabT	1	0
																				Rv0241c	1	0		idsA1	1	0
																				Rv1178	1	0		lppK	1	0
																				Rv2951c	1	0		lprD	1	0
																				Rv2952	1	0		moxR3	1	0
																								PE_PGRS57	1	0
																								PPE30	1	0
																								ruvA	1	0
																								ruvB	1	0
																								Rv0397	1	0
																								Rv0493c	1	0
																								Rv0494	1	0
																								Rv0608	1	0
																								Rv0609A	1	0
																								Rv0674	1	0
																								Rv0744c	1	0
																								Rv0968	1	0
																								Rv1246c	1	0
																								Rv1342c	1	0
																								Rv1366	1	0
																								Rv1405c	1	0
																								Rv1482c	1	0
																								Rv1687c	1	0
																								Rv1805c	1	0
																								Rv1863c	1	0
																								Rv1864c	1	0
																								Rv1920	1	0
																								Rv2034	1	0
																								Rv2035	1	0
																								Rv2036	1	0
																								Rv2282c	1	0
																								Rv2292c	1	0
																								Rv2307c	1	0
																								Rv2358	1	0
																								Rv2365c	1	0
																								Rv2369c	1	0
																								Rv2506	1	0
																								Rv2530c	1	0
																								Rv2807	1	0
																								Rv3055	1	0
																								Rv3371	1	0
																								echA11	1	0
																								nuoC	1	0
																								nuoD	1	0
																								nuoF	1	0
																								pknD	1	0
																								pstS2	1	0
																								Rv1360	1	0
																								secD	1	0
																								sirA	1	0
																								clpB	1	0
																								cut1	1	0
																								cyp128	1	0
																								fadE26	1	0
																								fdxD	1	0
																								guaB3	1	0
																								lepA	1	0
																								mbtA	1	0
																								mmpL11	1	0
																								mpt70	1	0
																								otsB1	1	0
																								PE3	1	0
																								proV	1	0
																								proZ	1	0
																								pyrE	1	0
																								rimJ	1	0
																								Rv0139	1	0
																								Rv0150c	1	0
																								Rv0184	1	0
																								Rv0448c	1	0
																								Rv0516c	1	0
																								Rv0622	1	0
																								Rv0748	1	0
																								Rv0787	1	0
																								Rv0826	1	0
																								Rv0849	1	0
																								Rv0958	1	0
																								Rv0959	1	0
																								Rv1034c	1	0
																								Rv1052	1	0
																								Rv1455	1	0
																								Rv1579c	1	0
																								Rv1670	1	0
																								Rv1739c	1	0
																								Rv1740	1	0
																								Rv1786	1	0
																								Rv1895	1	0
																								Rv1947	1	0
																								Rv1950c	1	0
																								Rv1951c	1	0
																								Rv1977	1	0
																								Rv2004c	1	0
																								Rv2005c	1	0
																								Rv2047c	1	0
																								Rv2117	1	0
																								Rv2661c	1	0
																								Rv2699c	1	0
																								Rv2798c	1	0
																								Rv2800	1	0
																								Rv2802c	1	0
																								Rv2803	1	0
																								Rv2891	1	0
																								Rv3300c	1	0
																								Rv3346c	1	0
																								dnaN	1	0
																								fdhF	1	0
																								moeA1	1	0
																								proX	1	0
																								purH	1	0
																								Rv0383c	1	0
																								Rv0598c	1	0
																								Rv1929c	1	0
																								Rv2901c	1	0
																								Rv3755c	1	0
																								Rv3530c	1	0
																								arcA	1	0
																								omt	1	0
																								PE_PGRS6	1	0
																								Rv0180c	1	0
																								Rv0232	1	0
																								Rv0396	1	0
																								Rv0484c	1	0
																								Rv0874c	1	0
																								Rv1000c	1	0
																								Rv1456c	1	0
																								Rv1767	1	0
																								Rv1990A	1	0
																								Rv2118c	1	0
																								Rv2143	1	0
																								Rv2226	1	0
																								Rv2300c	1	0
																								Rv3037c	1	0
																								Rv3677c	1	0
																								yjcE	1	0
																								cfp29	1	0
																								nuoL	1	0
																								pknA	1	0
																								Rv1797	1	0
																								Rv3209	1	0
																								adhC	1	0
																								alr	1	0
																								fadE22	1	0
																								mmsA	1	0
																								PE_PGRS32	1	0
																								Rv0077c	1	0
																								Rv0078	1	0
																								Rv0269c	1	0
																								Rv0789c	1	0
																								Rv1103c	1	0
																								Rv1104	1	0
																								Rv1487	1	0
																								Rv1489	1	0
																								Rv1489A	1	0
																								Rv1726	1	0
																								Rv1812c	1	0
																								Rv2618	1	0
																								Rv3406	1	0
																								Rv3836	1	0
																								tcrX	1	0
																								tcrY	1	0
																								regX3	1	0
																								rplF	1	0
																								Rv0430	1	0
																								fprA	1	0
																								gabP	1	0
																								mmpL13b	1	0
																								purM	1	0
																								Rv0144	1	0
																								Rv0549c	1	0
																								Rv0550c	1	0
																								Rv1212c	1	0
																								Rv1587c	1	0
																								Rv2133c	1	0
																								Rv2438A	1	0
																								Rv2546	1	0
																								Rv2767c	1	0
																								Rv3072c	1	0
																								Rv3312c	1	0
																								ureB	1	0
																								ureC	1	0
																								menB	1	0
																								Rv2067c	1	0
																								mycP4	1	0
																								folD	1	0
																								lpqC	1	0
																								mce2F	1	0
																								mesJ	1	0
																								murX	1	0
																								PE24	1	0
																								PPE11	1	0
																								Rv0449c	1	0
																								Rv0731c	1	0
																								Rv3355c	1	0
																								Rv3437	1	0
																								Rv3566A	1	0
																								Rv3626c	1	0
																								Rv3638	1	0
																								sugC	1	0
																								ggtA	1	0
																								betP	1	0
																								ctpD	1	0
																								htdZ	1	0
																								Rv0039c	1	0
																								Rv0209	1	0
																								Rv0842	1	0
																								Rv2865	1	0
																								Rv3644c	1	0
																								mtc28	1	0
																								ponA2	1	0
																								Rv0063	1	0
																								fabG3	1	0
																								lipW	1	0
																								PE36	1	0
																								ptbB	1	0
																								Rv1719	1	0
																								Rv1999c	1	0
																								Rv2488c	1	0
																								Rv2719c	1	0
																								Rv2983	1	0
																								Rv3894c	1	0
																								accA1	1	0
																								accD1	1	0
																								cydB	1	0
																								cysD	1	0
																								devR	1	0
																								devS	1	0
																								fadE30	1	0
																								fadE34	1	0
																								far	1	0
																								galTa	1	0
																								groEL1	1	0
																								guaA	1	0
																								lhr	1	0
																								ligC	1	0
																								lppC	1	0
																								lppQ	1	0
																								lpqG	1	0
																								lpqS	1	0
																								mce3A	1	0
																								mez	1	0
																								mycP2	1	0
																								nusA	1	0
																								papA4	1	0
																								pdhA	1	0
																								pdxH	1	0
																								PE_PGRS19	1	0
																								PE_PGRS30	1	0
																								PE_PGRS55	1	0
																								pfkB	1	0
																								PPE47	1	0
																								purL	1	0
																								radA	1	0
																								Rv0052	1	0
																								Rv0079	1	0
																								Rv0080	1	0
																								Rv0104	1	0
																								Rv0127	1	0
																								Rv0140	1	0
																								Rv0142	1	0
																								Rv0194	1	0
																								Rv0228	1	0
																								Rv0444c	1	0
																								Rv0804	1	0
																								Rv0850	1	0
																								Rv0955	1	0
																								Rv1060	1	0
																								Rv1061	1	0
																								Rv1062	1	0
																								Rv1140	1	0
																								Rv1150	1	0
																								Rv1259	1	0
																								Rv1331	1	0
																								Rv1401	1	0
																								Rv1490	1	0
																								Rv1519	1	0
																								Rv1546	1	0
																								Rv1576c	1	0
																								Rv1678	1	0
																								Rv1910c	1	0
																								Rv1954c	1	0
																								Rv2087	1	0
																								Rv2547	1	0
																								Rv2548	1	0
																								Rv2640c	1	0
																								Rv2642	1	0
																								Rv2693c	1	0
																								Rv2694c	1	0
																								Rv2843	1	0
																								Rv2867c	1	0
																								Rv2887	1	0
																								Rv3334	1	0
																								Rv3337	1	0
																								Rv3395c	1	0
																								Rv3450c	1	0
																								Rv3700c	1	0
																								sdhB	1	0
																								treS	1	0
																								truB	1	0
																								udgA	1	0
																								aao	1	0
																								bioB	1	0
																								dapE2	1	0
																								dsbF	1	0
																								glgE	1	0
																								lipM	1	0
																								lppU	1	0
																								lpqE	1	0
																								moeB2	1	0
																								ndh	1	0
																								plcB	1	0
																								PPE3	1	0
																								PPE50	1	0
																								purC	1	0
																								Rv0106	1	0
																								Rv0299	1	0
																								Rv1260	1	0
																								Rv1680	1	0
																								Rv2165c	1	0
																								Rv3161c	1	0
																								Rv3193c	1	0
																								Rv3785	1	0
																								Rv3884c	1	0
																								sdhA	1	0
																								tpi	1	0
																								whiA	1	0
																								Rv3807c	1	0
																								cysH	1	0
																								glfT2	1	0
																								Rv2816c	1	0
																								lipQ	1	0
																								plsB2	1	0
																								ppdK	1	0
																								Rv0226c	1	0
																								Rv0650	1	0
																								Rv0997	1	0
																								Rv1126c	1	0
																								Rv1231c	1	0
																								Rv2484c	1	0
																								Rv2672	1	0
																								Rv2673	1	0
																								Rv3224B	1	0
																								Rv3773c	1	0
																								accD5	1	0
																								aceE	1	0
																								atpB	1	0
																								atpC	1	0
																								atpD	1	0
																								atpH	1	0
																								cyp121	1	0
																								echA8	1	0
																								fadD31	1	0
																								hupB	1	0
																								lppX	1	0
																								lpqF	1	0
																								mycP3	1	0
																								ppiA	1	0
																								prcA	1	0
																								rho	1	0
																								rplP	1	0
																								rpmC	1	0
																								rpoA	1	0
																								rpsA	1	0
																								rpsF	1	0
																								rpsR1	1	0
																								Rv0012	1	0
																								Rv0227c	1	0
																								Rv0249c	1	0
																								Rv0289	1	0
																								Rv1626	1	0
																								Rv2216	1	0
																								Rv2927c	1	0
																								Rv3224	1	0
																								Rv3224A	1	0
																								Rv3282	1	0
																								Rv3284	1	0
																								ssb	1	0

## Sheet: Table S4
Table S4. List of Shared DRG targets of Rv0348 with other enriched regulators at each time point.
0.25 h	No. of shared DRG targets		0.50 h	No. of shared DRG targets		1 h	No. of shared DRG targets		2 h	No. of shared DRG targets		4 h	No. of shared DRG targets		8 h	No. of shared DRG targets
MprA	14		MprA	39		MprA	43		MprA	38		SigE	30		SigE	48
DevR	14		DevR	33		DevR	43		DevR	37		MprA	24		MprA	45
Rv1985c	10		PhoP	23		NarL	14		PhoP	22		DevR	22		DevR	32
NarL	7		Rv1985c	18		RegX3	11		Rv1985c	21		Rv2034	18		PhoP	31
RegX3	4		NarL	10		Rv0472c	3		SigE	20		SigB	17		Rv3291c	28
Rv0485	3		RegX3	7					Rv2034	12		RegX3	15		Rv0967	27
Rv3678c	3		Rv0485	4					NarL	12		PhoP	12		SigB	25
Rv3833	1		Rv3678c	4					RegX3	9		WhiB1	7		RegX3	20
Rv2669	1		Rv2669	1					Rv3849	7		Rv0273c	7		Rv1985c	19
			TcrA	1					Rv0273c	6		SigF	6		WhiA	17
			HrcA	1					Rv0485	5		Rv0135c	6		WhiB1	16
									Rv2745c	4		Rv1719	4		Rv1846c	13
									WhiB3	4		SigH	4		Rv3849	13
									Rv3678c	4		TcrA	3		Rv0135c	12
									TcrA	3		WhiB3	3		SigM	12
									SigH	3		Rv0485	3		Rv0273c	7
									Rv0472c	2		Rv3678c	3		Rv0485	7
									NadR	2		FurB	2		WhiB3	5
									SigM	2		Rv2745c	2		FurB	4
									MoxR2	1		SigM	2		Rv2745c	4
									Rv2669	1		Rv0465c	1		Ssb	3
									HrcA	1		RelA	1		SigH	3
									HspR	1		OxyS	1		Rv3678c	3
												HrcA	1		OxyS	2
												NadR	1		NadR	2
												HspR	1		Rv1186c	1
															FurA	1
															HspR	1
Regulators in blue colour have the highest no. of shared DRG targets with Rv0348.

## Sheet: Table S5
Table S5. Temporal gene expression data of 56 enriched regulators
Regulators
Rv IDs	Gene Names	0.25 h	0.50 h	1 h	2 h	4 h	8 h	24 h
Rv3833		0.2	0.18	-0.23	0.38	0.64	1.04	1.42
Rv3692	moxR2	-0.3	-0.61	-0.5	-0.33	-0.34	-1.05	-1.5
Rv0465c		0.71	0.97	0.92	0.7	0.75	1.04	1.27
Rv1719		0.19	-0.04	-0.3	-0.53	0.03	0.69	1.81
Rv2583c	relA	-0.24	-0.32	-0.43	-0.29	0.42	1.37	1.56
Rv3286c	sigF	0.21	-0.06	-0.64	-0.51	-0.18	0.23	1.34
Rv0054	ssb	0.72	1.04	0.98	0.66	0.3	-0.13	-1.57
Rv0967		-0.31	0.47	0.87	0.28	0.25	0.94	0.6
Rv1186c		0.02	0.33	0.35	1.1	1.74	2.1	2.29
Rv1423	whiA	0.02	-0.05	0.01	0.1	-0.05	-0.45	-1.12
Rv1846c		-0.67	-0.79	-0.88	-0.67	-0.14	0.38	-0.83
Rv1909c	furA	0.79	1.75	2.46	2.87	3.16	3.22	3.72
Rv3291c		0.1	0.44	0.13	0.15	0.18	-0.14	0.31
Rv0047c		1.39	2.12	2.27	2	0.84	1.24	-1.5
Rv0081		1.41	1.51	1.82	1.69	0.71	0.01	1.66
Rv0678		0.36	0.14	-0.49	0.04	1.19	2.2	1.03
Rv0681		0.03	-0.2	-0.51	-0.48	-0.28	0.2	1.08
Rv0691c		-0.43	-0.35	-0.79	-0.11	0.05	1.03	0.6
Rv0880		0.28	0.23	0.1	0.27	0.12	0.46	1.46
Rv1033c	trcR	-1.1	-1.75	-1.85	-1.54	-1.54	-0.89	-1.11
Rv1049		0.21	0.13	-0.1	0.28	0.34	1.14	1.86
Rv1674c		0.36	0.65	1.18	1.67	2.87	1.94	2.11
Rv2009		-0.17	-0.34	-0.86	-0.53	0	0.45	-0.09
Rv2011c		0.2	0.36	0.42	0.61	0.63	1.04	1.56
Rv3246c	mtrA	-0.66	-0.53	-0.12	-0.22	0	0.43	-1.27
Rv3488		0.01	-0.18	-0.57	-0.42	-0.25	0.07	1.84
Rv3597c	lsr2	0.07	0.33	0.71	0.62	0.52	0.7	-0.38
Rv3830c		0.21	0.21	0.13	0.46	0.56	0.72	1.83
Rv0472c		-0.17	-0.31	-0.61	-0.45	-0.34	-0.05	0.27
Rv2034		-0.03	0.1	0.44	0.8	1.22	1.91	1.64
Rv3849		-0.22	-0.21	0	0.08	0.38	0.34	-0.19
Rv0117	oxyS	0.21	0.38	0.29	0.13	0.13	1.11	2.03
Rv0135c		-0.4	-0.74	-0.54	-0.57	-0.94	-1	-1.64
Rv2359	furB	0.23	0.5	0.7	0.93	1.37	2.42	1.37
Rv2710	sigB	0.54	0.41	0.26	1.03	1.67	2.69	1.28
Rv3219	whiB1	0.51	0.99	0.91	0.34	0.39	0.38	-0.66
Rv2669		-0.12	-0.19	-0.44	0.19	0.53	0.83	1.39
Rv0602c	tcrA	-0.04	-0.06	-0.58	-0.35	-0.09	0.38	2
Rv2374c	hrcA	-0.69	-1.51	-1.52	-1.35	-1.31	-0.39	-2.87
Rv0212c	nadR	0.4	0.58	0.46	0.48	0.48	0.5	0.93
Rv0273c		0.24	0.06	-0.08	0.14	0.52	1.29	1.24
Rv0353	hspR	-0.25	0.49	1.55	2.01	2.06	1.37	-0.76
Rv2745c		0.07	0.56	0.79	1.12	1.8	2.18	1.57
Rv3223c	sigH	0.22	0.31	0.51	1.04	1.38	1.87	0.01
Rv3416	whiB3	0.73	0.8	0.69	0.96	1.27	2.44	0.87
Rv3911	sigM	0.24	-0.01	-1.12	-0.33	0.51	0.64	0.56
Rv0757	phoP	-0.28	-0.14	-0.28	-0.2	0.02	0.46	0.27
Rv1221	sigE	0.72	1.1	1.22	1.11	1.42	2.86	1.53
Rv1985c		0.04	-0.25	-0.99	-0.67	-0.13	0.61	1.29
Rv0844c	narL	-0.55	-0.7	-0.95	-0.66	-0.29	-0.49	-1.9
Rv0485		1.17	1.18	1.32	0.76	0.73	0.83	-1.02
Rv3678c		-0.54	-0.48	0.13	-0.35	-0.58	-1.33	-1.58
Rv0348		0.44	1.12	1.31	1.23	1.19	1.16	-0.21
Rv0491	regX3	-0.4	-1.07	-1.21	-0.86	-0.71	-0.57	-2.69
Rv0981	mprA	-0.56	-1.26	-1.32	-0.86	-0.18	1.81	-0.2
Rv3133c	devR	1.7	3.8	4.84	4.45	2.37	1.47	2.07
